# Supplementary material for: Bis{μ-2-[(N,N-diisopropyl­carbamothio­yl)sulfan­yl]acetato-κ2 O:O′}bis­(bis­(4-chloro­benz­yl){2-[(N,N-diisopropyl­carbamothio­yl)sulfan­yl]acetato-κ2 O,O′}tin(IV))
Source: Acta Crystallogr Sect E Struct Rep Online. 2011 May 7;67(Pt 6):m661. doi: 10.1107/S1600536811015716 (PMC3120461; doi:10.1107/S1600536811015716)
Supplement: Supplementary file 2 [file e-67-0m661-Isup2.hkl]

# 
# h,k,l, Fc-squared, Fo-squared, sigma(Fo-squared) and status flag 
# 
data_I
_shelx_title '  P-1' 
_shelx_refln_list_code          4 
_shelx_F_calc_maximum      222.06 
_exptl_crystal_F_000       860.00 
_reflns_d_resolution_high  0.7696 
 
loop_ 
 _symmetry_equiv_pos_as_xyz 
 'x, y, z' 
 '-x, -y, -z' 
 
_cell_length_a    11.0257 
_cell_length_b    13.1588 
_cell_length_c    14.5369 
_cell_angle_alpha  96.446 
_cell_angle_beta  101.066 
_cell_angle_gamma 112.817 
 
_shelx_F_squared_multiplier     1.000 
 
loop_ 
 _refln_index_h 
 _refln_index_k 
 _refln_index_l 
 _refln_F_squared_calc 
 _refln_F_squared_meas 
 _refln_F_squared_sigma 
 _refln_observed_status 
   2   0   0     2070.53     2295.03     26.57 o 
   3   0   0      182.12      185.54     15.09 o 
   4   0   0      356.17      424.26     12.06 o 
   5   0   0     1484.80     1470.59     14.91 o 
   6   0   0     2605.91     2673.08     28.59 o 
   7   0   0       90.01       97.08      5.10 o 
   8   0   0       69.35       70.36      3.70 o 
   9   0   0      544.34      596.69     10.64 o 
  10   0   0     3918.41     4009.55     44.72 o 
  11   0   0      413.58      408.48     14.41 o 
  12   0   0       72.14       53.63     10.53 o 
 -12   1   0      676.24      702.08     26.43 o 
 -11   1   0     2023.28     2043.13     30.40 o 
 -10   1   0        3.56       -0.51      3.53 o 
  -9   1   0      633.03      586.84     12.12 o 
  -8   1   0     1182.73     1205.57     14.07 o 
  -7   1   0      642.62      694.75     18.44 o 
  -6   1   0     1398.17     1433.11     16.89 o 
  -5   1   0      325.21      309.03      5.50 o 
  -4   1   0      276.99      338.59     10.07 o 
  -3   1   0     6167.85     6409.34     67.86 o 
  -2   1   0    41891.57    41851.61   2178.45 o 
   1   1   0        1.19        1.16      0.79 o 
   2   1   0     6101.51     6690.24     64.91 o 
   3   1   0    11484.94    12104.64    117.07 o 
   4   1   0     5940.18     5948.91     58.86 o 
   5   1   0     5167.56     4878.29     49.17 o 
   6   1   0       63.17      101.17      4.05 o 
   7   1   0        4.15        4.52      2.06 o 
   8   1   0     1818.05     1889.01     26.19 o 
   9   1   0      160.26      155.82      6.78 o 
  10   1   0      499.34      501.20     14.68 o 
  11   1   0      203.00      212.72      9.02 o 
  12   1   0        0.10      -11.43      7.62 o 
 -12   2   0      531.80      529.44     16.18 o 
 -11   2   0       90.96      104.51      8.13 o 
 -10   2   0      446.08      465.64     11.18 o 
  -9   2   0     3715.47     3802.40     41.71 o 
  -8   2   0     6267.36     6207.34     64.37 o 
  -7   2   0      436.91      451.01      9.21 o 
  -6   2   0        8.52        4.43      5.75 o 
  -5   2   0      831.58      850.52     20.63 o 
  -4   2   0     2966.14     3319.82     41.21 o 
  -3   2   0    21037.16    22251.07    257.20 o 
  -2   2   0    23641.64    24605.84    320.74 o 
  -1   2   0     1534.17     1472.43     21.51 o 
   0   2   0     6252.85     6516.04    128.07 o 
   1   2   0     2019.88     2119.47     18.77 o 
   2   2   0     6324.37     5810.77     56.84 o 
   3   2   0     2858.45     2630.26     26.88 o 
   4   2   0      744.40      765.31      9.65 o 
   5   2   0      135.93      110.22      3.85 o 
   6   2   0     1032.64     1135.97     14.21 o 
   7   2   0     4478.74     4545.15     47.32 o 
   8   2   0      895.78      923.81     17.39 o 
   9   2   0       57.35       51.46      5.86 o 
  10   2   0       17.29       11.20      5.18 o 
  11   2   0      628.45      638.27     18.16 o 
 -13   3   0        0.40       -4.91      7.06 o 
 -12   3   0      178.07      181.14     10.65 o 
 -11   3   0     1426.55     1446.41     19.77 o 
 -10   3   0     6339.72     6378.65     67.17 o 
  -9   3   0       76.72      124.74     10.48 o 
  -8   3   0      258.32      248.18      7.30 o 
  -7   3   0      307.36      268.30      7.26 o 
  -6   3   0     3058.80     3223.55     51.35 o 
  -5   3   0     9733.81    10251.01    118.12 o 
  -4   3   0     1777.95     2018.79     24.98 o 
  -3   3   0    12245.48    12966.90    149.11 o 
  -2   3   0     2426.17     2848.75     89.69 o 
  -1   3   0     7037.91     7164.36    115.62 o 
   0   3   0     1108.24      605.82     14.83 o 
   1   3   0    20423.76    21712.41    243.86 o 
   2   3   0       17.91       28.89      4.41 o 
   3   3   0     1295.16     1341.35     14.81 o 
   4   3   0     5823.25     6391.85     63.44 o 
   5   3   0    13368.58    13559.97    132.28 o 
   6   3   0     4423.40     4480.01     46.32 o 
   7   3   0     4025.22     3955.56     61.12 o 
   8   3   0        7.33       -0.79      5.96 o 
   9   3   0     1140.32     1081.42     23.47 o 
  10   3   0      898.14      889.53     30.90 o 
  11   3   0     1648.58     1714.21     34.24 o 
 -13   4   0     1070.53     1096.15     36.55 o 
 -12   4   0     2239.78     2261.33     33.05 o 
 -11   4   0      427.22      423.88     10.99 o 
 -10   4   0      269.05      289.98      8.78 o 
  -9   4   0      377.75      369.97     11.41 o 
  -8   4   0     1347.46     1371.63     24.78 o 
  -7   4   0     3478.36     3570.70     44.26 o 
  -6   4   0    15407.71    15509.00    179.18 o 
  -5   4   0     1364.71     1513.80     19.97 o 
  -4   4   0      591.95      619.52      9.62 o 
  -3   4   0     1011.46     1034.20     34.99 o 
  -2   4   0    11840.71    12273.05    171.24 o 
  -1   4   0       59.13       49.00      6.90 o 
   0   4   0      303.02      257.39     22.85 o 
   1   4   0       96.02      120.53      8.24 o 
   2   4   0      864.18     1042.06     18.54 o 
   3   4   0     1087.05      982.99     11.51 o 
   4   4   0    11501.52    11167.06    109.12 o 
   5   4   0     3167.70     3383.77     35.46 o 
   6   4   0       11.38       11.36      3.86 o 
   7   4   0       15.37       19.33      4.61 o 
   8   4   0     1839.16     1858.30     34.14 o 
   9   4   0     2340.40     2302.18     41.31 o 
  10   4   0     1464.29     1481.54     30.77 o 
  11   4   0      385.76      395.77     15.39 o 
 -13   5   0     2763.55     2734.41     68.91 o 
 -12   5   0       20.73       23.66      4.67 o 
 -11   5   0       12.77       14.30      3.91 o 
 -10   5   0      205.02      207.75      9.56 o 
  -9   5   0     2069.20     2032.55     34.68 o 
  -8   5   0     3619.68     3605.14     55.76 o 
  -7   5   0      268.86      268.67     10.63 o 
  -6   5   0      432.33      459.12     33.97 o 
  -5   5   0     6747.13     7371.70    106.35 o 
  -4   5   0     8406.25     8627.56    123.65 o 
  -3   5   0    11508.72    12103.30    139.81 o 
  -2   5   0     1040.14      952.22     13.21 o 
  -1   5   0     1366.70     1347.50     21.44 o 
   0   5   0     8336.83     8571.26    119.82 o 
   1   5   0     3812.39     4072.59     47.38 o 
   2   5   0     3828.18     3738.15     55.62 o 
   3   5   0      400.64      458.45     17.28 o 
   4   5   0       55.14       56.95      2.85 o 
   5   5   0        3.90        0.98      3.66 o 
   6   5   0      947.19      954.09     20.48 o 
   7   5   0     1471.09     1467.69     28.57 o 
   8   5   0     1645.02     1647.09     31.98 o 
   9   5   0      371.48      357.98     13.90 o 
  10   5   0      828.40      858.31     22.63 o 
 -14   6   0      121.90      102.40     13.39 o 
 -13   6   0      137.76      123.52     13.75 o 
 -12   6   0      509.48      500.17     12.55 o 
 -11   6   0     2731.35     2681.87     37.11 o 
 -10   6   0     1564.84     1581.80     29.06 o 
  -9   6   0      175.19      181.31      9.69 o 
  -8   6   0       32.34       49.55      8.97 o 
  -7   6   0     3731.15     3920.67     59.47 o 
  -6   6   0     2441.19     2606.25     41.90 o 
  -5   6   0     8573.15     8996.06    129.60 o 
  -4   6   0      406.47      349.76      6.99 o 
  -3   6   0      113.42       45.22     14.19 o 
  -2   6   0     1900.95     1965.21     24.70 o 
  -1   6   0     2185.29     2124.34     32.64 o 
   0   6   0     3541.26     3644.92     53.83 o 
   1   6   0     8564.71     8559.46    326.88 o 
   2   6   0      534.49      562.76     13.42 o 
   3   6   0       43.83       48.49      4.86 o 
   4   6   0      195.44      204.87      9.14 o 
   5   6   0     2295.44     2328.95     39.55 o 
   6   6   0     1636.18     1535.55     29.37 o 
   7   6   0       12.79       12.35      5.04 o 
   8   6   0       36.60       22.33      6.03 o 
   9   6   0      510.46      556.13     17.69 o 
 -14   7   0        5.62        1.99      7.98 o 
 -13   7   0      837.50      818.08     30.98 o 
 -12   7   0     2366.03     2332.24     33.89 o 
 -11   7   0      220.17      228.40     10.35 o 
 -10   7   0        6.25        7.23      5.06 o 
  -9   7   0        0.22        0.70      3.58 o 
  -8   7   0      897.28      936.27     18.69 o 
  -7   7   0     3232.04     3232.91     50.23 o 
  -6   7   0     7004.23     6741.85     98.77 o 
  -5   7   0        1.27       13.30      2.27 o 
  -4   7   0     4836.96     4978.86     71.69 o 
  -3   7   0      659.42      739.79     14.01 o 
  -2   7   0    11786.67    11625.45    181.60 o 
  -1   7   0      852.22      749.15     14.82 o 
   0   7   0     3174.12     3222.06     48.78 o 
   1   7   0     1232.48     1209.13     30.88 o 
   2   7   0      275.69      308.87     10.19 o 
   3   7   0     8036.95     8169.65    118.16 o 
   4   7   0     5416.40     5239.40     79.20 o 
   5   7   0       67.88       58.81      8.92 o 
   6   7   0      109.43       91.55      7.61 o 
   7   7   0       96.71      103.35      9.97 o 
   8   7   0      635.73      614.29     18.24 o 
   9   7   0     1665.89     1718.45     35.49 o 
 -14   8   0      429.98      416.86     22.60 o 
 -13   8   0       16.31       10.17      7.92 o 
 -12   8   0       85.82       76.33      6.00 o 
 -11   8   0      125.29      123.32      8.83 o 
 -10   8   0      139.52      129.21      8.29 o 
  -9   8   0     2048.85     2111.95     35.90 o 
  -8   8   0     9348.31     9186.27    134.09 o 
  -7   8   0        9.09        8.71      4.06 o 
  -6   8   0       64.27       72.99      8.14 o 
  -5   8   0       21.61       22.46      2.97 o 
  -4   8   0     3705.98     3651.41     54.17 o 
  -3   8   0      121.76      101.59      4.95 o 
  -2   8   0     4248.94     4427.86     64.85 o 
  -1   8   0      403.88      409.46     10.69 o 
   0   8   0     1329.25     1492.62     28.94 o 
   1   8   0     6700.20     6653.52    136.71 o 
   2   8   0     6898.25     6524.07     95.89 o 
   3   8   0       65.56       65.71      5.94 o 
   4   8   0      138.39      144.71      8.95 o 
   5   8   0     1195.48     1115.50     24.26 o 
   6   8   0     1356.32     1314.73     27.76 o 
   7   8   0      377.97      420.38     35.40 o 
   8   8   0     1592.99     1659.01     34.61 o 
 -13   9   0        0.08       -3.68      6.85 o 
 -12   9   0      629.32      635.44     17.26 o 
 -11   9   0      405.18      441.39     13.62 o 
 -10   9   0     2231.06     2191.35     37.87 o 
  -9   9   0      288.73      265.01     10.02 o 
  -8   9   0      127.29      123.73     12.19 o 
  -7   9   0      401.94      468.32      9.84 o 
  -6   9   0        3.92        8.36      2.71 o 
  -5   9   0     5338.29     4959.76     72.50 o 
  -4   9   0     2864.12     2751.21     42.52 o 
  -3   9   0      232.36      387.10     18.90 o 
  -2   9   0      232.11      260.19     19.43 o 
  -1   9   0     3734.02     3786.66     57.50 o 
   0   9   0     3368.22     3249.02     50.84 o 
   2   9   0       70.07       71.13      6.29 o 
   3   9   0      161.33      245.29     15.85 o 
   4   9   0      268.22      244.29     11.27 o 
   5   9   0     1777.81     1794.57     34.64 o 
   6   9   0      717.09      756.50     20.50 o 
   7   9   0       41.32       32.96      9.76 o 
 -13  10   0      994.93      900.55     33.08 o 
 -12  10   0     1112.79     1124.24     38.45 o 
 -11  10   0      271.19      255.59     11.55 o 
 -10  10   0       22.14       32.76      5.40 o 
  -9  10   0       32.87       35.72     11.35 o 
  -8  10   0      278.17      277.51     14.98 o 
  -7  10   0     8941.22     8817.06    125.64 o 
  -6  10   0      726.34      667.09     16.64 o 
  -5  10   0      407.50      473.34     11.68 o 
  -4  10   0      280.46      319.87      9.73 o 
  -3  10   0        4.19        6.49      2.77 o 
  -2  10   0     2543.11     2546.14     33.55 o 
  -1  10   0     6116.04     6078.89     89.45 o 
   0  10   0       32.99       40.17      4.98 o 
   1  10   0      123.12      101.17     10.33 o 
   2  10   0      549.11      648.63     22.72 o 
   3  10   0     2704.14     2606.22     45.01 o 
   4  10   0      137.99      128.43      9.49 o 
   5  10   0      202.78      216.18     11.69 o 
   6  10   0       42.45       35.50     13.27 o 
 -13  11   0      982.09      866.96     32.57 o 
 -12  11   0      302.80      300.35     12.54 o 
 -11  11   0      318.85      319.55     12.36 o 
 -10  11   0     2687.31     2732.01     46.33 o 
  -9  11   0     1204.02     1269.66     34.71 o 
  -8  11   0      574.14      548.46     19.84 o 
  -7  11   0       48.40       54.34      7.41 o 
  -6  11   0      116.69      140.90     11.15 o 
  -5  11   0      308.11      296.20      9.56 o 
  -4  11   0     3580.02     3502.06     54.13 o 
  -3  11   0     1215.63     1287.59     19.84 o 
  -2  11   0     4343.15     4335.90     65.97 o 
  -1  11   0       50.08       66.44      5.87 o 
   0  11   0       58.21       51.01      7.49 o 
   1  11   0      607.88      757.54     18.46 o 
   2  11   0      647.68      681.27     17.95 o 
   3  11   0      774.98      788.87     25.03 o 
   4  11   0      332.15      409.85     15.25 o 
   5  11   0      126.70      123.60      9.76 o 
 -13  12   0        5.09        1.38      7.62 o 
 -12  12   0      253.47      267.82     14.52 o 
 -11  12   0      752.70      703.36     25.10 o 
 -10  12   0     2798.92     2751.13     64.98 o 
  -9  12   0      130.30      139.52     11.86 o 
  -8  12   0        1.76        8.13      5.52 o 
  -7  12   0       37.96       60.53      7.82 o 
  -6  12   0      281.94      289.87     15.18 o 
  -5  12   0     1937.39     1985.07     33.81 o 
  -4  12   0     1949.64     2028.80     38.50 o 
  -3  12   0      449.40      531.86     11.89 o 
  -2  12   0       95.76       92.76      5.80 o 
  -1  12   0      126.74      131.45      8.72 o 
   0  12   0     1292.41     1327.95     26.75 o 
   1  12   0      800.15      884.24     21.18 o 
   2  12   0      625.54      411.70     20.50 o 
   3  12   0      505.00      551.04     17.59 o 
   4  12   0      476.18      503.53     17.44 o 
 -12  13   0      599.22      627.14     24.54 o 
 -11  13   0      898.35      901.62     29.75 o 
 -10  13   0      499.12      503.31     20.71 o 
  -9  13   0       25.94       12.27      6.19 o 
  -8  13   0      199.68      177.40     13.04 o 
  -7  13   0     4301.67     4234.85     93.76 o 
  -6  13   0        4.34       10.99      6.39 o 
  -5  13   0      156.71      142.68      8.56 o 
  -4  13   0       26.97       23.61      4.64 o 
  -3  13   0      284.25      316.58     14.34 o 
  -2  13   0     1767.06     1715.62     31.98 o 
  -1  13   0      923.43      954.67     21.77 o 
   0  13   0      174.92      251.75     24.57 o 
   1  13   0      364.90      372.15     14.24 o 
   2  13   0      113.50       88.96     11.09 o 
   3  13   0     1411.77     1461.27     31.70 o 
 -12  14   0      321.35      374.28     19.53 o 
 -11  14   0       16.79       16.92      7.21 o 
 -10  14   0       93.69       96.27     10.53 o 
  -9  14   0      958.92      964.20     30.57 o 
  -8  14   0     1307.27     1220.07     35.63 o 
  -7  14   0     1599.78     1568.38     42.69 o 
  -6  14   0      160.94      134.61     13.24 o 
  -5  14   0       29.46       25.41      8.18 o 
  -4  14   0     1067.06     1122.67     23.84 o 
  -3  14   0     2541.25     2634.64     37.05 o 
  -2  14   0      242.59      260.39      9.82 o 
  -1  14   0       11.30       -0.55      6.61 o 
   0  14   0      101.47       71.34      7.65 o 
   1  14   0      690.53      716.51     20.14 o 
   2  14   0      502.20      281.33     17.94 o 
 -11  15   0      170.94      198.77     15.23 o 
 -10  15   0     1146.22     1321.50     38.96 o 
  -9  15   0       14.01       23.16      7.62 o 
  -8  15   0      316.09      340.84     17.79 o 
  -7  15   0      206.87      244.53     16.10 o 
  -6  15   0     1743.61     1725.94     47.19 o 
  -5  15   0     1985.34     1995.47     53.02 o 
  -4  15   0      713.82      771.97     28.99 o 
  -3  15   0       82.40       58.55      5.76 o 
  -2  15   0       10.65       14.46      4.68 o 
  -1  15   0      198.86      197.53      9.77 o 
   0  15   0      901.42      945.63     23.84 o 
  -9  16   0      554.96      542.32     23.36 o 
  -8  16   0      625.03      633.78     25.31 o 
  -7  16   0     1362.69     1432.29     42.13 o 
  -6  16   0     1000.93     1060.31     34.92 o 
  -5  16   0        2.10       10.33      8.23 o 
  -4  16   0      140.99      165.90     16.21 o 
  -3  16   0      105.61       90.58      8.98 o 
  -2  16   0      669.61      671.51     16.28 o 
   5 -17   1       17.29       29.04      9.97 o 
   6 -17   1      320.93      382.10     21.17 o 
   1 -16   1      245.06      250.09     10.94 o 
   2 -16   1       13.10        4.78      6.24 o 
   3 -16   1      252.62      355.36     20.96 o 
   4 -16   1      150.91      202.55     16.67 o 
   5 -16   1      273.67      292.99     18.46 o 
   6 -16   1     1681.52     1791.58     49.49 o 
   7 -16   1      191.68      222.18     16.26 o 
   8 -16   1      117.74      103.73     11.71 o 
   9 -16   1      347.76      362.93     19.78 o 
  -1 -15   1     1278.22     1366.64     30.24 o 
   0 -15   1      153.45      175.69      9.55 o 
   1 -15   1       37.39       44.64      5.65 o 
   2 -15   1      187.72      251.48     14.99 o 
   3 -15   1      688.06      712.19     26.48 o 
   4 -15   1     3113.52     3216.71     77.40 o 
   5 -15   1      374.42      352.75     19.38 o 
   6 -15   1      216.34      257.05     16.62 o 
   7 -15   1      591.79      626.37     24.64 o 
   8 -15   1      609.08      600.96     23.93 o 
   9 -15   1      997.35     1034.80     33.08 o 
  10 -15   1      709.97      732.45     27.20 o 
  11 -15   1       30.91       32.16      8.54 o 
  -2 -14   1        8.68        0.87      5.76 o 
  -1 -14   1      289.72      268.97     12.70 o 
   0 -14   1      122.42      160.76      8.80 o 
   1 -14   1      704.89      773.48     16.23 o 
   2 -14   1     1371.91     1419.01     23.46 o 
   3 -14   1      629.40      599.03     13.73 o 
   4 -14   1      322.03      372.18     19.17 o 
   5 -14   1      249.64      253.88     16.10 o 
   6 -14   1      214.55      224.43     15.03 o 
   7 -14   1     2537.58     2461.46     60.43 o 
   8 -14   1      308.88      325.10     16.97 o 
   9 -14   1     1691.66     1627.63     44.17 o 
  10 -14   1       29.91       19.07      7.21 o 
  11 -14   1      524.73      564.82     23.67 o 
  -3 -13   1        2.62        3.27      5.49 o 
  -2 -13   1      359.28      416.18     16.31 o 
  -1 -13   1      471.37      502.20     15.90 o 
   0 -13   1      948.58      951.64     21.89 o 
   1 -13   1      366.55      349.11     12.28 o 
   2 -13   1      367.65      416.76     11.12 o 
   3 -13   1       86.21       79.47      5.36 o 
   4 -13   1       58.35       59.56      5.57 o 
   5 -13   1     1341.09     1284.13     36.50 o 
   6 -13   1     1573.05     1524.77     41.00 o 
   7 -13   1      300.66      274.13     15.34 o 
   8 -13   1      277.46      300.92     16.10 o 
   9 -13   1      404.73      337.47     17.02 o 
  10 -13   1      949.03     1029.58     32.11 o 
  11 -13   1      344.14      360.12     18.35 o 
  12 -13   1      507.36      552.09     23.16 o 
  -5 -12   1      163.86      160.42     11.83 o 
  -4 -12   1      312.46      320.35     19.30 o 
  -3 -12   1     1886.87     1873.23     36.50 o 
  -2 -12   1     1587.33     1560.05     34.02 o 
  -1 -12   1     1080.56     1046.62     23.03 o 
   0 -12   1       36.37       36.38      6.62 o 
   1 -12   1       22.22       34.60      4.26 o 
   2 -12   1      427.74      437.97     10.78 o 
   3 -12   1     2222.66     2182.16     30.22 o 
   4 -12   1     1661.17     1637.43     29.09 o 
   5 -12   1      372.91      360.81     12.58 o 
   6 -12   1        6.08       -0.31      5.37 o 
   7 -12   1       39.52       32.05      7.00 o 
   8 -12   1     1529.73     1532.13     40.44 o 
   9 -12   1     1074.84     1055.71     31.39 o 
  10 -12   1     1593.15     1570.15     30.78 o 
  11 -12   1       19.68       13.90      5.46 o 
  12 -12   1       86.08       98.66      8.49 o 
  -6 -11   1      472.39      509.51     17.88 o 
  -5 -11   1     1089.05     1105.68     26.13 o 
  -4 -11   1      299.93      287.65     13.05 o 
  -3 -11   1     2522.54     2374.43     42.41 o 
  -2 -11   1      318.20      132.97     10.84 o 
  -1 -11   1      165.25      181.22      9.29 o 
   0 -11   1      199.02      241.83     15.21 o 
   1 -11   1     4143.81     4105.43     70.40 o 
   2 -11   1     3080.79     2995.84     39.01 o 
   3 -11   1     2093.85     2179.36     29.52 o 
   4 -11   1       73.59      123.98     18.07 o 
   5 -11   1      131.57       86.45      6.16 o 
   6 -11   1       11.94       16.46      5.73 o 
   7 -11   1     3171.36     2938.29     66.87 o 
   8 -11   1     1541.52     1510.81     39.31 o 
   9 -11   1      109.97       89.25      7.00 o 
  10 -11   1       97.72      102.91     21.37 o 
  11 -11   1     2088.04     1990.43     36.72 o 
  12 -11   1      690.50      681.49     18.55 o 
  13 -11   1     1592.90     1561.43     44.89 o 
  -7 -10   1      358.98      319.30     14.67 o 
  -6 -10   1      367.38      344.79     14.43 o 
  -5 -10   1     1495.16     1475.04     30.53 o 
  -4 -10   1      230.60      237.59     11.39 o 
  -3 -10   1       80.74       72.51      7.01 o 
  -1 -10   1      167.73      160.32      8.91 o 
   0 -10   1     7237.84     6978.16    101.92 o 
   1 -10   1     3242.14     3194.50     49.87 o 
   2 -10   1      765.33      814.29     14.04 o 
   3 -10   1       54.48       48.51      4.43 o 
   4 -10   1        1.58        6.59      3.63 o 
   5 -10   1     9670.92     9498.43    134.74 o 
   6 -10   1      406.20      405.41     10.31 o 
   7 -10   1      550.28      600.04     20.40 o 
   8 -10   1      140.33      116.01      7.94 o 
   9 -10   1      615.98      514.18     14.30 o 
  10 -10   1     1268.81     1202.14     24.60 o 
  11 -10   1     1730.96     1666.47     31.87 o 
  12 -10   1       44.79       47.08      6.69 o 
  13 -10   1      479.36      506.13     23.11 o 
  -7  -9   1      685.35      698.79     20.45 o 
  -6  -9   1     1596.44     1560.22     31.89 o 
  -5  -9   1      282.57      274.07     12.13 o 
  -4  -9   1       53.30       32.71      5.73 o 
  -3  -9   1        4.73       -2.07      4.19 o 
  -2  -9   1     1412.39     1380.24     36.50 o 
  -1  -9   1        7.26       12.05      3.94 o 
   0  -9   1      530.53      515.16     13.10 o 
   1  -9   1      161.74      158.55      7.75 o 
   2  -9   1     2848.55     2873.08     61.66 o 
   3  -9   1    10038.06    10227.94    117.68 o 
   4  -9   1     5404.20     5421.20     78.73 o 
   5  -9   1     1761.91     1786.55     28.80 o 
   6  -9   1       18.24       14.45      2.53 o 
   7  -9   1       38.90       37.15      6.65 o 
   8  -9   1     2414.93     2321.54     39.09 o 
   9  -9   1       72.58       87.63      6.63 o 
  10  -9   1     1296.22     1343.15     36.48 o 
  11  -9   1      154.05      138.01      9.38 o 
  12  -9   1      215.67      207.31     11.14 o 
  13  -9   1      567.16      581.02     24.44 o 
  -8  -8   1     1982.91     2024.25     39.44 o 
  -7  -8   1        1.67       -1.95      5.12 o 
  -6  -8   1       93.88       57.23      6.97 o 
  -5  -8   1        5.03        1.02      4.55 o 
  -4  -8   1      165.20      145.40      9.01 o 
  -3  -8   1     2352.82     2208.61     37.66 o 
  -2  -8   1      574.61      514.58     31.36 o 
  -1  -8   1      290.76      298.79     16.21 o 
   0  -8   1     3417.74     3387.53     51.49 o 
   1  -8   1     3576.88     3588.35     53.61 o 
   2  -8   1    13852.42    13765.76    207.24 o 
   3  -8   1       42.71       42.58      2.92 o 
   4  -8   1      183.16      211.28      6.93 o 
   5  -8   1       90.68       93.52      4.55 o 
   6  -8   1     1468.23     1471.20     20.28 o 
   7  -8   1     4122.24     4098.24     50.29 o 
   8  -8   1     9622.51     9795.03    143.02 o 
   9  -8   1     1407.33     1322.46     25.17 o 
  10  -8   1       41.54       50.54      9.33 o 
  11  -8   1      388.86      397.97     13.37 o 
  12  -8   1      423.57      447.52     16.97 o 
  13  -8   1      371.63      364.86     14.04 o 
  -9  -7   1      146.41      119.91      9.66 o 
  -8  -7   1      457.75      431.59     15.34 o 
  -7  -7   1       48.07       36.93      7.21 o 
  -6  -7   1      521.00      544.05     42.48 o 
  -5  -7   1     5074.68     4757.71     73.30 o 
  -4  -7   1      269.20      296.03     14.08 o 
  -3  -7   1     5079.71     5125.13     76.56 o 
  -2  -7   1       19.49       10.92      3.32 o 
  -1  -7   1     1534.73     1509.29     20.60 o 
   0  -7   1     6542.06     6823.81     97.42 o 
   1  -7   1      530.73      591.68     15.75 o 
   2  -7   1      112.49      180.93      5.35 o 
   3  -7   1       11.74       16.26      2.05 o 
   4  -7   1      580.23      548.47     27.12 o 
   5  -7   1    17254.36    16546.90    190.12 o 
   6  -7   1     3402.15     3259.51     50.53 o 
   7  -7   1     3093.55     3161.56     49.53 o 
   8  -7   1        1.50       -3.36      3.32 o 
   9  -7   1      120.15       94.13      6.90 o 
  10  -7   1      248.68      280.34     10.93 o 
  11  -7   1     1327.66     1321.85     26.59 o 
  12  -7   1      540.23      528.75     15.66 o 
  13  -7   1       66.90       58.04      6.95 o 
 -10  -6   1      173.86      171.85     11.73 o 
  -9  -6   1       15.88       16.55      5.96 o 
  -8  -6   1     2156.15     2151.24     39.66 o 
  -7  -6   1     1334.52     1360.24     27.59 o 
  -6  -6   1     1948.78     2018.68     35.95 o 
  -5  -6   1      726.85      813.84     18.43 o 
  -4  -6   1      927.92      911.84     19.09 o 
  -3  -6   1      347.30      325.28      6.74 o 
  -2  -6   1     2607.65     2813.13     41.86 o 
  -1  -6   1    11641.50    11144.99    688.60 o 
   0  -6   1     6805.31     6878.04     97.28 o 
   1  -6   1     2126.14     2449.49     36.69 o 
   2  -6   1       94.89       85.04      3.63 o 
   3  -6   1     3716.77     3317.13     48.27 o 
   4  -6   1      168.77      223.85      5.43 o 
   5  -6   1     4172.40     4210.80     62.97 o 
   6  -6   1     4291.92     4241.89     63.80 o 
   7  -6   1     1607.78     1580.71     27.21 o 
   8  -6   1      814.60      832.89     23.18 o 
   9  -6   1     5433.28     5460.24     82.98 o 
  10  -6   1     2352.12     2318.88     39.91 o 
  11  -6   1      303.51      317.07     12.88 o 
  12  -6   1        3.17       -3.86      3.72 o 
  13  -6   1       27.74       21.71      7.00 o 
 -10  -5   1      874.75      868.56     22.55 o 
  -9  -5   1     1073.46     1103.19     24.98 o 
  -8  -5   1     2816.15     2836.86     48.25 o 
  -7  -5   1     1401.46     1348.11     26.72 o 
  -6  -5   1        1.63        0.77      3.82 o 
  -5  -5   1     1319.41     1605.58     49.19 o 
  -4  -5   1     6720.77     6740.11    129.25 o 
  -3  -5   1    23299.18    23466.98    262.31 o 
  -2  -5   1     2818.81     3043.38     46.87 o 
   0  -5   1        1.65       80.62      6.59 o 
   1  -5   1        9.73       11.76      2.91 o 
   2  -5   1      714.07      649.73      9.44 o 
   3  -5   1       64.37       66.60      4.22 o 
   4  -5   1      186.41      193.78      6.43 o 
   5  -5   1      128.43      116.36      5.66 o 
   6  -5   1     4611.37     4587.21     68.46 o 
   7  -5   1     7155.99     6977.63    102.54 o 
   8  -5   1     1680.62     1742.97     30.25 o 
   9  -5   1       25.64       24.59      7.11 o 
  10  -5   1      747.58      766.12     18.07 o 
  11  -5   1       86.13       76.50      6.78 o 
  12  -5   1     1549.03     1463.26     24.17 o 
  13  -5   1     1425.58     1342.10     41.46 o 
 -11  -4   1     1464.11     1647.30     34.04 o 
 -10  -4   1      435.32      426.99     14.99 o 
  -9  -4   1      323.86      382.73     13.77 o 
  -8  -4   1      137.19      157.69      9.76 o 
  -7  -4   1      281.21      313.11     11.25 o 
  -6  -4   1      523.31      607.63     19.09 o 
  -5  -4   1    13981.62    14423.49    140.78 o 
  -4  -4   1     1844.69     2034.16     22.20 o 
  -3  -4   1      504.06      512.07      7.14 o 
  -2  -4   1    12743.32    13741.63    154.33 o 
  -1  -4   1     3398.24     3420.80     50.31 o 
   0  -4   1     3132.36     2909.77     42.17 o 
   1  -4   1       97.50       71.48      6.75 o 
   2  -4   1    21449.84    21701.42    216.25 o 
   3  -4   1     1343.04     1462.69     25.51 o 
   4  -4   1      229.60      271.55     10.35 o 
   5  -4   1     9326.80     9792.22    140.37 o 
   6  -4   1     2717.76     3034.87     46.81 o 
   7  -4   1       48.16       16.80      3.70 o 
   8  -4   1     1586.48     1570.53     28.01 o 
   9  -4   1     1481.95     1402.77     20.96 o 
  10  -4   1     2513.96     2377.17     32.58 o 
  11  -4   1     5809.33     5781.61     72.55 o 
  12  -4   1     1616.31     1572.92     25.50 o 
  13  -4   1      261.62      250.76     17.38 o 
 -11  -3   1     1506.90     1534.83     31.62 o 
 -10  -3   1      108.15       92.29      8.77 o 
  -9  -3   1      310.31      349.15     12.99 o 
  -8  -3   1      201.42      201.38      9.58 o 
  -7  -3   1     3081.84     3073.56     33.49 o 
  -6  -3   1     1807.39     1949.78     22.18 o 
  -5  -3   1        5.66       11.17      2.00 o 
  -4  -3   1     1528.43     1538.24     17.26 o 
  -3  -3   1      416.94      590.70     14.60 o 
  -2  -3   1     2029.93     2134.18     73.24 o 
  -1  -3   1    21398.82    21358.88    324.89 o 
   0  -3   1     2431.87     2462.73     35.28 o 
   1  -3   1     9827.76    10190.86    101.65 o 
   2  -3   1     2796.80     2958.97    110.17 o 
   3  -3   1     9755.41     9751.56    141.30 o 
   4  -3   1     3006.15     3109.03     46.61 o 
   5  -3   1     6043.40     6946.41    100.84 o 
   6  -3   1     1096.84     1158.20     20.92 o 
   7  -3   1      739.45      676.47     14.90 o 
   8  -3   1     1708.02     1676.72     23.59 o 
   9  -3   1     9664.18     9508.74    112.65 o 
  10  -3   1      864.70      869.37     13.70 o 
  11  -3   1       43.81       39.87      5.28 o 
  12  -3   1       26.77       25.11      9.02 o 
  13  -3   1      581.09      533.89     24.28 o 
 -12  -2   1        3.17      -11.35      8.38 o 
 -11  -2   1        9.83        2.41      5.07 o 
 -10  -2   1      791.20      796.12     19.48 o 
  -9  -2   1      394.27      388.94     12.65 o 
  -8  -2   1     2862.61     3001.15     33.23 o 
  -7  -2   1      326.34      367.92      9.92 o 
  -6  -2   1     1440.18     1449.50     17.19 o 
  -5  -2   1      103.85      160.72      9.06 o 
  -4  -2   1     2804.35     2739.75     28.50 o 
  -3  -2   1     5844.16     5860.02     57.70 o 
  -2  -2   1     2499.25     2840.23     28.48 o 
  -1  -2   1      449.69      548.66      8.81 o 
   0  -2   1     3450.27     3366.31     49.33 o 
   1  -2   1    11340.29    11963.46    105.41 o 
   2  -2   1    17843.96    18221.30    261.17 o 
   3  -2   1     8725.32     9088.67    130.72 o 
   4  -2   1      201.87      210.58      4.80 o 
   5  -2   1      880.36      802.68     12.03 o 
   6  -2   1     3544.57     3564.99     37.59 o 
   7  -2   1     1190.42     1138.30     14.51 o 
   8  -2   1     2121.33     2100.10     28.72 o 
   9  -2   1        3.75       -2.53      2.68 o 
  10  -2   1       65.03       63.07      4.46 o 
  11  -2   1     1226.94     1261.82     21.25 o 
  12  -2   1      492.01      527.14     16.40 o 
 -12  -1   1      125.81      108.69     13.65 o 
 -11  -1   1      293.64      277.66     12.54 o 
 -10  -1   1     2267.84     2358.34     40.64 o 
  -9  -1   1      271.28      313.57      7.47 o 
  -8  -1   1     2272.96     2352.59     26.80 o 
  -7  -1   1     1102.79     1141.58     14.65 o 
  -6  -1   1     4546.82     4648.57     47.56 o 
  -5  -1   1     8642.60     8975.13    101.64 o 
  -4  -1   1     7428.68     7903.21     89.27 o 
  -3  -1   1        8.31       18.09      3.37 o 
  -2  -1   1     5467.85     6053.25     68.06 o 
  -1  -1   1      625.43      698.33      8.61 o 
   1  -1   1    11951.78    12345.60    218.43 o 
   2  -1   1     6602.63     7003.80     70.04 o 
   3  -1   1    10915.16    11220.57    111.35 o 
   4  -1   1     8123.18     8418.15     83.95 o 
   5  -1   1     3568.69     3591.51     37.59 o 
   6  -1   1     7917.58     7807.14     79.14 o 
   7  -1   1      191.44      183.62      5.38 o 
   8  -1   1      417.89      431.54      7.45 o 
   9  -1   1       72.24       81.41      4.40 o 
  10  -1   1      537.89      578.26     12.78 o 
  11  -1   1      826.19      820.94     16.41 o 
  12  -1   1       75.95       79.34     11.96 o 
 -12   0   1      858.25      888.53     31.34 o 
 -11   0   1     1884.45     1890.46     35.77 o 
 -10   0   1      133.61      144.37      6.19 o 
  -9   0   1      241.77      244.24      6.89 o 
  -8   0   1      942.01      990.80     13.61 o 
  -7   0   1    10913.62    11094.27    123.21 o 
  -6   0   1     3156.35     3578.99     42.83 o 
  -5   0   1       78.82       90.18      6.99 o 
  -4   0   1     1023.55     1096.36     14.46 o 
  -3   0   1     1523.36     1754.36     18.24 o 
  -2   0   1     9118.64     9934.89     97.06 o 
  -1   0   1    12907.04    11226.03   1496.52 o 
   1   0   1      370.96      374.06      8.90 o 
   2   0   1        0.42        4.27      1.79 o 
   3   0   1    21139.98    22136.28    251.80 o 
   4   0   1     8660.05     9410.01    107.06 o 
   5   0   1      303.00      322.45      6.81 o 
   6   0   1      728.24      608.71     12.80 o 
   7   0   1       13.61       13.18      2.74 o 
   8   0   1     3261.62     3308.49     42.12 o 
   9   0   1      557.84      579.99     10.51 o 
  10   0   1      261.18      282.39      9.37 o 
  11   0   1      107.28      110.36     13.88 o 
  12   0   1      460.42      476.34     16.44 o 
 -12   1   1       39.62       37.52      9.30 o 
 -11   1   1      562.00      571.16     13.23 o 
 -10   1   1     2852.40     2910.53     33.63 o 
  -9   1   1     1145.84     1204.52     16.39 o 
  -8   1   1      898.20      915.02     14.99 o 
  -7   1   1      229.05      187.41      8.53 o 
  -6   1   1     2604.48     2756.22     29.64 o 
  -5   1   1        3.91        8.46      1.58 o 
  -4   1   1     5423.39     5450.88     54.60 o 
  -3   1   1    12563.80    13321.88    141.35 o 
  -2   1   1     5644.30     6332.77     62.74 o 
  -1   1   1        6.69        1.43      1.12 o 
   0   1   1       24.97       38.21      1.05 o 
   1   1   1     4545.19     4805.73     66.80 o 
   2   1   1        6.26       -5.25      3.50 o 
   3   1   1    21073.23    22612.87    313.72 o 
   4   1   1       54.82       41.37      4.17 o 
   5   1   1      783.19      867.85     16.27 o 
   6   1   1     3956.40     3970.95     47.86 o 
   7   1   1     4134.51     4120.68     50.18 o 
   8   1   1      407.17      364.89      9.08 o 
   9   1   1       99.76      117.57      8.03 o 
  10   1   1      405.26      397.91     13.18 o 
  11   1   1        2.75        0.80      5.68 o 
  12   1   1      369.32      373.43     15.05 o 
 -12   2   1     1977.89     2006.43     36.87 o 
 -11   2   1       27.79       27.96      4.38 o 
 -10   2   1     5082.33     5119.09     54.84 o 
  -9   2   1      842.51      816.41     12.37 o 
  -8   2   1      206.66      220.24      5.85 o 
  -7   2   1     2343.49     2538.64     28.14 o 
  -6   2   1      843.69      824.84     11.00 o 
  -5   2   1     6106.84     6164.27     93.23 o 
  -4   2   1       79.84       77.86      3.32 o 
  -3   2   1       28.77       12.22      1.36 o 
  -2   2   1     4890.81     5500.71     69.34 o 
  -1   2   1     1658.73     1820.54     46.65 o 
   0   2   1    22570.73    23866.18    262.82 o 
   1   2   1    40909.31    41592.14    575.50 o 
   2   2   1       44.86       65.18      3.53 o 
   3   2   1     2188.27     2207.87     34.53 o 
   5   2   1     2928.92     2992.84     45.19 o 
   6   2   1     3121.79     3066.49     38.17 o 
   7   2   1     1287.12     1365.12     20.00 o 
   8   2   1      248.31      212.31      9.47 o 
   9   2   1        7.91        2.66      4.37 o 
  10   2   1     2454.92     2497.11     43.46 o 
  11   2   1     2611.89     2645.14     38.63 o 
 -13   3   1     1405.94     1379.94     41.67 o 
 -12   3   1     2175.32     2173.36     48.16 o 
 -11   3   1     1968.96     2003.04     29.15 o 
 -10   3   1      267.50      255.69      7.13 o 
  -9   3   1      378.73      365.40      9.16 o 
  -8   3   1      353.30      367.64      7.45 o 
  -7   3   1     5221.03     5256.80     69.86 o 
  -6   3   1        4.63       12.37      4.35 o 
  -5   3   1     2410.56     2640.83     32.27 o 
  -4   3   1      250.16      256.87      9.51 o 
  -3   3   1        7.72       22.76      4.86 o 
  -2   3   1    49311.54    51055.95    700.97 o 
  -1   3   1     7246.08     7360.85     82.96 o 
   0   3   1    10137.81    10584.87    146.53 o 
   1   3   1     2225.18     2293.85     34.27 o 
   2   3   1     1510.71     1682.18     32.31 o 
   3   3   1     3769.78     3914.47     45.93 o 
   4   3   1     3705.84     3894.41     46.35 o 
   5   3   1     2181.80     2139.61     27.61 o 
   6   3   1     3201.24     3161.61     39.56 o 
   7   3   1      295.90      305.54     10.83 o 
   8   3   1     1918.46     1963.41     34.94 o 
   9   3   1     1624.01     1622.16     31.13 o 
  10   3   1     1091.86     1006.40     23.36 o 
  11   3   1      530.00      534.58     17.30 o 
 -13   4   1     3279.44     3384.09     81.08 o 
 -12   4   1        0.47       -1.94      6.39 o 
 -11   4   1      504.77      503.92     11.62 o 
 -10   4   1      619.86      608.75     10.76 o 
  -9   4   1     1245.27     1224.26     16.47 o 
  -8   4   1     1998.35     2018.95     27.11 o 
  -7   4   1     6395.49     6595.74     77.93 o 
  -6   4   1     1674.96     1810.33     23.63 o 
  -5   4   1       59.45       86.67     10.80 o 
  -4   4   1     1627.69     1704.55     21.55 o 
  -3   4   1     9626.83    10207.81    140.64 o 
  -2   4   1       15.96       21.11      3.07 o 
  -1   4   1     3615.16     3692.95     53.07 o 
   0   4   1     4558.67     4535.84    236.17 o 
   1   4   1     3538.06     3637.61     53.14 o 
   2   4   1     5715.15     5614.94     80.63 o 
   3   4   1     4897.53     4403.42     64.91 o 
   4   4   1      125.91      109.89      6.93 o 
   5   4   1      681.06      737.25     16.31 o 
   6   4   1       27.00       32.54      4.63 o 
   7   4   1      836.31      888.91     19.79 o 
   8   4   1     1550.13     1479.54     28.99 o 
   9   4   1      406.89      426.93     14.70 o 
  10   4   1      526.53      525.90     30.78 o 
 -14   5   1        2.17        3.68      7.82 o 
 -13   5   1        2.77        4.29      7.67 o 
 -12   5   1      160.35      140.80     13.70 o 
 -11   5   1      364.06      363.25      9.86 o 
 -10   5   1     6274.17     6302.51     76.94 o 
  -9   5   1      979.40      994.00     14.28 o 
  -8   5   1       37.14       33.73      5.10 o 
  -7   5   1       92.07      181.64     10.63 o 
  -6   5   1      326.45      344.09      7.34 o 
  -5   5   1    22761.15    24248.44    317.63 o 
  -4   5   1      354.72      373.91     15.02 o 
  -3   5   1      432.75      397.77      6.99 o 
  -2   5   1     1242.44     1077.80     17.91 o 
  -1   5   1      772.83      812.49     14.64 o 
   0   5   1     6001.35     5681.19    114.82 o 
   1   5   1     2647.12     2233.25     34.83 o 
   2   5   1     3142.82     3413.27     51.53 o 
   3   5   1       40.23       33.85      4.24 o 
   4   5   1      879.94      996.63     19.92 o 
   5   5   1     3501.34     3675.33     57.49 o 
   6   5   1     1045.56     1045.35     28.53 o 
   7   5   1      810.74      782.69     28.17 o 
   8   5   1      311.42      287.98     12.52 o 
   9   5   1      107.84       98.95      8.38 o 
  10   5   1      922.16      908.24     23.34 o 
 -14   6   1       19.90       22.14      9.00 o 
 -13   6   1       78.22       78.37     11.45 o 
 -12   6   1     2292.53     2279.61     58.84 o 
 -11   6   1      258.08      269.72      9.20 o 
 -10   6   1      711.54      702.47     13.62 o 
  -9   6   1     1435.50     1513.11     26.91 o 
  -8   6   1     1466.54     1520.84     21.66 o 
  -7   6   1     6973.22     7316.99     86.21 o 
  -6   6   1     6034.60     6101.69     72.15 o 
  -5   6   1     6584.67     6715.47     84.94 o 
  -4   6   1       34.02        5.71      4.29 o 
  -3   6   1     1417.65     1638.00     64.11 o 
  -2   6   1     6726.25     6909.95     97.66 o 
  -1   6   1     1625.33     1418.06     33.26 o 
   1   6   1      234.57      237.98      8.31 o 
   2   6   1     1256.78     1249.94     22.91 o 
   3   6   1     1192.35     1254.06     23.56 o 
   4   6   1     5582.20     5533.53     82.60 o 
   5   6   1     2343.08     2135.67     37.13 o 
   6   6   1       68.40       62.58      6.46 o 
   7   6   1       40.02       33.89      5.91 o 
   8   6   1      613.91      603.46     17.89 o 
   9   6   1     1502.82     1551.62     32.50 o 
 -14   7   1      858.77      881.73     33.28 o 
 -13   7   1     1537.66     1471.19     44.38 o 
 -12   7   1        1.14       -1.48      6.80 o 
 -11   7   1        0.18        5.90      3.47 o 
 -10   7   1     1113.07     1075.08     21.51 o 
  -9   7   1      661.03      674.75     15.29 o 
  -8   7   1     8554.09     8761.48    127.57 o 
  -7   7   1      873.13      848.58     16.59 o 
  -6   7   1       43.95       52.90      4.26 o 
  -5   7   1      734.15      818.53     15.29 o 
  -4   7   1     8584.91     8900.64    261.91 o 
  -3   7   1     3446.58     3463.86     81.18 o 
  -2   7   1    10242.84    10439.03    146.14 o 
  -1   7   1        0.92        7.06      3.89 o 
   1   7   1     1967.88     1944.25     32.55 o 
   2   7   1     6695.08     6343.05     92.87 o 
   3   7   1      553.37      559.40     14.42 o 
   4   7   1      618.66      611.26     15.81 o 
   5   7   1       83.62       66.59      6.54 o 
   6   7   1        5.73        1.66      4.80 o 
   7   7   1     2058.42     2053.84     38.64 o 
   8   7   1     1194.74     1240.27     27.99 o 
 -14   8   1       33.45       35.17     10.07 o 
 -13   8   1      601.88      577.04     25.66 o 
 -11   8   1       68.06       59.42      5.11 o 
 -10   8   1     1035.87     1074.71     21.62 o 
  -9   8   1        6.05       15.61      7.72 o 
  -7   8   1      439.32      472.01     11.69 o 
  -6   8   1     3085.36     3143.31     55.52 o 
  -5   8   1     4196.34     4450.92    169.58 o 
  -4   8   1     1428.53     1414.85     23.93 o 
  -3   8   1     2491.63     2420.93     41.47 o 
  -2   8   1     1750.23     1645.47     27.58 o 
  -1   8   1     8074.25     8225.86    117.36 o 
   1   8   1     2350.41     2292.22     38.03 o 
   2   8   1      115.39      136.44      8.20 o 
   3   8   1        0.20       -0.32      4.19 o 
   4   8   1        2.00        6.07      4.51 o 
   5   8   1      589.97      555.30     16.25 o 
   6   8   1     1123.97     1078.59     24.66 o 
   7   8   1      274.83      272.19     19.17 o 
   8   8   1      165.06      143.50     22.39 o 
 -14   9   1      353.63      321.36     20.60 o 
 -13   9   1      105.91       73.26     11.66 o 
 -12   9   1     2924.09     2885.79     71.68 o 
 -11   9   1     1264.02     1231.49     20.59 o 
 -10   9   1      296.47      312.60     10.87 o 
  -9   9   1      359.99      366.18     15.16 o 
  -8   9   1       93.24      107.49      6.02 o 
  -7   9   1     1653.60     1621.04     27.32 o 
  -6   9   1      693.21      783.24     23.13 o 
  -5   9   1     3178.39     3036.90     46.55 o 
  -4   9   1     2644.14     2530.23     39.77 o 
  -3   9   1      234.37      255.44      7.34 o 
  -2   9   1     6298.40     6209.22     90.30 o 
  -1   9   1     8722.24     8442.75    121.07 o 
   0   9   1      110.81      108.47      7.21 o 
   1   9   1      260.07      238.85      9.92 o 
   2   9   1        5.33       -0.12      4.24 o 
   3   9   1       92.90       78.21      9.33 o 
   4   9   1     3749.22     3574.68     58.66 o 
   5   9   1      263.36      271.36     12.30 o 
   6   9   1        1.04       -3.48      5.05 o 
   7   9   1       72.17       54.83      7.78 o 
 -13  10   1      617.18      582.10     26.12 o 
 -12  10   1       39.34       32.21      9.00 o 
 -11  10   1       31.10       48.00      5.90 o 
 -10  10   1      847.02      838.46     18.81 o 
  -9  10   1     3720.14     3580.31     78.73 o 
  -8  10   1     2267.82     2154.51     50.46 o 
  -7  10   1      416.69      400.59     11.02 o 
  -6  10   1      123.91      159.06      7.38 o 
  -5  10   1      224.44      218.28      8.92 o 
  -4  10   1     2721.29     2656.84     60.84 o 
  -3  10   1     1140.33     1117.26     17.63 o 
  -2  10   1     2075.36     2030.80     34.33 o 
  -1  10   1      755.95      709.19     16.53 o 
   0  10   1      368.53      359.28     11.92 o 
   1  10   1      725.57      715.34     22.19 o 
   2  10   1     5405.86     5307.10     81.61 o 
   3  10   1      790.06      719.93     21.50 o 
   4  10   1      190.48      172.75     10.71 o 
   5  10   1      245.07      272.68     12.81 o 
   6  10   1       35.54       26.88      7.44 o 
 -13  11   1       18.69       19.89      8.69 o 
 -12  11   1      156.67      172.70     15.23 o 
 -11  11   1     2063.44     2077.27     37.21 o 
 -10  11   1     2938.47     2944.43     67.53 o 
  -9  11   1     2139.14     2160.14     51.74 o 
  -8  11   1      368.21      342.38     15.44 o 
  -7  11   1      705.64      637.54     14.54 o 
  -6  11   1      442.83      448.43     11.96 o 
  -5  11   1      128.19      140.53      7.82 o 
  -4  11   1     2081.06     2067.90     34.87 o 
  -3  11   1       44.92       38.70      4.26 o 
  -2  11   1       41.66       44.68      5.11 o 
  -1  11   1      481.33      427.00     13.16 o 
   0  11   1      767.32      757.56     27.50 o 
   1  11   1     1550.84     1527.02     41.51 o 
   2  11   1     1029.01      970.84     22.83 o 
   3  11   1      349.59      342.85     13.67 o 
   4  11   1       62.17       59.35      7.58 o 
   5  11   1      684.90      684.87     20.42 o 
 -13  12   1      535.54      481.94     24.49 o 
 -12  12   1     1443.57     1376.97     42.94 o 
 -11  12   1      650.12      663.89     23.93 o 
 -10  12   1       63.18       78.53      9.15 o 
  -9  12   1       63.50       86.14      9.30 o 
  -8  12   1      385.61      399.18     17.13 o 
  -7  12   1     3558.36     3385.68     76.07 o 
  -6  12   1     1968.55     1921.00     44.17 o 
  -5  12   1       76.11       72.84      8.46 o 
  -4  12   1       13.52       18.03      6.52 o 
  -3  12   1      787.40      787.83     25.64 o 
  -2  12   1      207.02      181.90      9.86 o 
  -1  12   1     1040.76     1047.53     22.68 o 
   0  12   1      121.54       97.17      7.49 o 
   2  12   1       95.31      116.05     18.61 o 
   3  12   1     2270.08     2369.99     44.06 o 
   4  12   1     2796.24     2920.79     64.29 o 
 -12  13   1      242.72      256.23     17.94 o 
 -11  13   1       30.76       29.14      7.41 o 
 -10  13   1       30.06       36.25      7.52 o 
  -9  13   1      921.26      942.62     29.19 o 
  -8  13   1     2046.09     2018.98     50.25 o 
  -7  13   1     1616.48     1650.13     43.30 o 
  -6  13   1       18.01       12.13      4.23 o 
  -5  13   1      122.35       95.31      6.80 o 
  -4  13   1     1008.59      946.66     38.68 o 
  -3  13   1     2011.45     1921.83     28.64 o 
  -2  13   1       27.42       41.46      5.25 o 
  -1  13   1      525.80      544.37     16.07 o 
   0  13   1      559.87      519.87     16.26 o 
   1  13   1     1064.71      499.89     22.65 o 
   2  13   1     1749.87     1665.51     34.19 o 
   3  13   1      413.30      464.55     17.09 o 
 -12  14   1       45.81       16.56      7.11 o 
 -11  14   1      294.68      321.09     21.73 o 
 -10  14   1     1586.63     1632.18     44.02 o 
  -9  14   1      269.58      295.90     16.21 o 
  -8  14   1       86.07      106.85     11.66 o 
  -7  14   1      152.87      172.95     13.70 o 
  -6  14   1      527.71      541.30     22.14 o 
  -5  14   1     1832.37     1813.72     33.25 o 
  -4  14   1     3785.10     3843.42     61.57 o 
  -3  14   1       23.86       24.90      4.73 o 
  -2  14   1      159.09      172.94      8.74 o 
  -1  14   1      170.40      156.40     12.65 o 
   0  14   1     1594.98     1610.15     32.93 o 
   1  14   1      464.44      472.97     16.64 o 
   2  14   1       18.76       25.79      7.07 o 
 -11  15   1      286.87      315.39     13.22 o 
 -10  15   1       61.22       53.80      6.65 o 
  -9  15   1        4.62        0.56      6.34 o 
  -8  15   1      214.54      215.74     15.13 o 
  -7  15   1     1776.36     1830.54     48.82 o 
  -6  15   1     1762.48     1909.22     51.02 o 
  -5  15   1       86.32       86.25     11.76 o 
  -4  15   1      952.02     1024.62     23.41 o 
  -3  15   1      203.54      167.77      8.95 o 
  -2  15   1       21.85       17.96      5.04 o 
  -1  15   1     1131.64     1137.17     21.89 o 
   0  15   1      682.32      758.48     21.60 o 
  -9  16   1     1757.36     1782.08     48.72 o 
  -8  16   1      658.21      700.60     26.84 o 
  -7  16   1      221.36      280.26     17.59 o 
  -6  16   1       33.14       42.54      9.36 o 
  -5  16   1        2.96       -3.68      7.57 o 
  -4  16   1       40.20       39.16     10.28 o 
  -3  16   1     1558.15     1666.89     79.24 o 
  -2  16   1      819.91      930.88     23.07 o 
   5 -17   2      824.10      916.24     33.23 o 
   6 -17   2      696.45      713.74     28.58 o 
   1 -16   2       72.19       88.44      7.00 o 
   2 -16   2       42.76       70.35     11.61 o 
   3 -16   2      298.88      334.66     20.30 o 
   4 -16   2     1134.36     1180.30     37.99 o 
   5 -16   2      769.26      807.65     29.75 o 
   6 -16   2       87.87      135.89     14.11 o 
   7 -16   2      203.15      235.17     16.67 o 
   8 -16   2      721.33      792.01     29.04 o 
   9 -16   2     1193.60     1223.55     38.04 o 
  -1 -15   2       28.79        8.94      7.38 o 
   0 -15   2      255.20      282.90     10.69 o 
   1 -15   2       76.14       88.74      6.52 o 
   2 -15   2     2492.13     2589.35     50.10 o 
   3 -15   2     1390.84     1362.81     40.85 o 
   4 -15   2       42.98       55.98     10.02 o 
   5 -15   2        4.69       -3.22      6.90 o 
   6 -15   2     1175.46     1224.98     37.17 o 
   7 -15   2     1346.36     1321.19     38.96 o 
   8 -15   2      315.00      284.04     17.13 o 
   9 -15   2       98.25       73.36     10.22 o 
  10 -15   2       14.57        8.03      7.52 o 
  -2 -14   2      219.76      225.18     16.54 o 
  -1 -14   2       81.28       91.77      8.22 o 
   0 -14   2     3869.04     3966.68     52.91 o 
   1 -14   2      713.87      685.12     14.88 o 
   2 -14   2      632.87      589.66     13.57 o 
   3 -14   2      180.07      200.57     10.68 o 
   4 -14   2       42.91       45.30      8.95 o 
   5 -14   2       73.92       79.09     10.07 o 
   6 -14   2      320.03      305.87     16.92 o 
   7 -14   2      607.50      583.89     22.75 o 
   8 -14   2       44.45       45.76      8.64 o 
   9 -14   2       31.29       39.83      8.54 o 
  10 -14   2     1095.21     1139.96     35.43 o 
  11 -14   2     1207.47     1239.70     37.93 o 
  -4 -13   2       26.10        2.64      5.94 o 
  -3 -13   2      623.55      596.07     25.28 o 
  -2 -13   2     1091.01     1107.26     25.29 o 
  -1 -13   2     1897.87     1899.65     35.76 o 
   0 -13   2      150.66      162.64      8.19 o 
   1 -13   2     1015.45     1127.20     19.49 o 
   2 -13   2      234.66      228.24      8.56 o 
   3 -13   2      991.30     1029.55     17.67 o 
   4 -13   2      594.83      598.87     22.60 o 
   5 -13   2      680.78      683.22     24.39 o 
   6 -13   2       26.78       29.81      7.00 o 
   7 -13   2       82.39       90.59      9.87 o 
   8 -13   2      675.63      669.21     24.08 o 
   9 -13   2      699.83      711.70     25.51 o 
  10 -13   2      255.02      234.76     15.39 o 
  11 -13   2       18.40       28.06      6.62 o 
  12 -13   2      261.81      245.80     19.25 o 
  -5 -12   2      142.35      141.75     10.90 o 
  -4 -12   2      240.61      214.36     11.93 o 
  -3 -12   2     4430.52     4276.92     96.68 o 
  -2 -12   2        0.77        3.76      4.75 o 
  -1 -12   2      196.45      180.37      9.84 o 
   0 -12   2       65.60       83.52      7.85 o 
   1 -12   2      342.97      388.06     12.36 o 
   2 -12   2     2816.26     2770.52     44.94 o 
   3 -12   2     1610.49     1583.09     23.25 o 
   4 -12   2        4.46       11.87      3.69 o 
   5 -12   2       95.22       74.69      8.69 o 
   6 -12   2      218.02      216.25     13.60 o 
   7 -12   2      635.50      636.54     22.55 o 
   8 -12   2      788.35      773.86     25.66 o 
   9 -12   2       66.65       78.72     10.38 o 
  10 -12   2     1118.75     1108.02     24.50 o 
  11 -12   2     1812.43     1813.00     35.04 o 
  12 -12   2      488.42      513.03     18.71 o 
  -6 -11   2      336.12      335.49     14.67 o 
  -5 -11   2      812.63      755.45     20.68 o 
  -4 -11   2     1967.89     1803.36     34.96 o 
  -3 -11   2     2137.95     2106.00     53.27 o 
  -2 -11   2       36.62       56.47      6.16 o 
  -1 -11   2       14.99       24.27      6.85 o 
   0 -11   2     3861.33     3702.42     57.96 o 
   1 -11   2     1035.56     1074.94     17.85 o 
   2 -11   2       93.04      124.99     14.49 o 
   3 -11   2      589.04      623.43     13.85 o 
   4 -11   2       46.43       42.19     12.53 o 
   5 -11   2     1509.00     1499.00     38.96 o 
   6 -11   2     4002.39     3974.98     86.96 o 
   7 -11   2     2544.94     2461.46     57.92 o 
   8 -11   2        0.25        3.45      4.31 o 
   9 -11   2        2.45        6.04      4.43 o 
  10 -11   2      307.24      302.53     12.07 o 
  11 -11   2     1512.77     1494.54     30.14 o 
  12 -11   2       40.30       46.76      7.04 o 
  13 -11   2      250.68      242.80     13.04 o 
  -7 -10   2      181.94      176.13     11.89 o 
  -6 -10   2     2555.66     2509.82     45.86 o 
  -5 -10   2       14.15       12.62      5.35 o 
  -4 -10   2      261.45      263.15     11.77 o 
  -3 -10   2      458.61      397.75     27.40 o 
  -2 -10   2     2740.09     2695.54     44.87 o 
  -1 -10   2     1611.61     1596.38     29.05 o 
   0 -10   2      470.66      511.16     13.56 o 
   1 -10   2      395.39      411.46      9.68 o 
   2 -10   2      272.10      258.57      7.47 o 
   3 -10   2     1027.00      984.23     15.34 o 
   4 -10   2     7819.21     7825.26    111.99 o 
   5 -10   2     2337.45     2395.95     37.50 o 
   6 -10   2      128.44      101.84      9.82 o 
   7 -10   2       15.99       13.94      6.95 o 
   8 -10   2     2844.21     2749.78     45.85 o 
   9 -10   2      136.74      136.94      8.59 o 
  10 -10   2     1663.32     1604.49     30.70 o 
  11 -10   2      256.55      269.03     12.01 o 
  12 -10   2      108.82       95.07      8.18 o 
  13 -10   2       68.70       47.31      7.53 o 
  -8  -9   2     1375.04     1365.70     30.72 o 
  -7  -9   2       28.90       26.51      6.24 o 
  -6  -9   2        5.04        7.07      5.25 o 
  -5  -9   2     3429.67     3351.39     55.68 o 
  -4  -9   2      830.50      855.66     23.85 o 
  -3  -9   2     2009.96     2022.25     35.63 o 
  -2  -9   2      479.20      460.05     13.10 o 
  -1  -9   2       23.46       11.43      3.89 o 
   0  -9   2      376.62      410.75     11.36 o 
   1  -9   2     3537.17     3435.22     45.84 o 
   2  -9   2     7505.86     7194.14    107.84 o 
   3  -9   2     2420.32     2557.30     32.24 o 
   4  -9   2      233.33      286.69     19.48 o 
   5  -9   2       62.19       56.82      7.21 o 
   6  -9   2     1850.55     1794.24     31.35 o 
   7  -9   2     1826.25     1787.47     31.57 o 
   8  -9   2     6795.68     6551.00     98.50 o 
   9  -9   2      103.14      117.97      8.90 o 
  10  -9   2      652.20      628.56     20.01 o 
  11  -9   2     1169.40     1135.40     24.57 o 
  12  -9   2      411.96      434.67     14.93 o 
  13  -9   2      347.12      312.26     13.62 o 
  -8  -8   2       26.71       37.25      6.85 o 
  -7  -8   2      351.83      387.20     14.29 o 
  -6  -8   2      151.35      158.45     10.17 o 
  -5  -8   2     2154.11     2169.87     38.51 o 
  -4  -8   2     1002.46     1062.01     22.23 o 
  -3  -8   2       19.03       17.33      4.39 o 
  -2  -8   2     1257.19     1240.92     41.41 o 
  -1  -8   2       24.22       13.50      2.44 o 
   0  -8   2     6916.89     6823.90     97.86 o 
   1  -8   2     8246.27     8431.22     97.59 o 
   2  -8   2      513.98      698.04     38.91 o 
   3  -8   2      780.69      854.85     12.80 o 
   4  -8   2       50.55       26.38      3.81 o 
   5  -8   2     5463.60     5263.44     62.96 o 
   6  -8   2     7710.29     7279.39     85.89 o 
   7  -8   2      837.30      834.89     27.25 o 
   8  -8   2       12.23       37.48     13.78 o 
   9  -8   2      603.46      602.02     15.39 o 
  10  -8   2     1220.25     1129.66     23.63 o 
  11  -8   2     3311.72     3309.80     55.13 o 
  12  -8   2      138.23      133.04      9.89 o 
  13  -8   2      620.94      661.59     18.77 o 
  -9  -7   2      165.13      168.52     11.60 o 
  -8  -7   2      449.67      414.99     14.91 o 
  -7  -7   2      267.30      254.13     11.79 o 
  -6  -7   2     3418.36     3336.10     54.63 o 
  -5  -7   2      276.96      308.36     11.46 o 
  -4  -7   2      560.90      527.39     14.05 o 
  -3  -7   2      247.84      235.76      7.07 o 
  -2  -7   2     5876.31     5596.74     79.44 o 
  -1  -7   2       86.87       88.06      4.26 o 
   0  -7   2      105.63      117.18      8.28 o 
   1  -7   2     1505.62     1464.27     19.63 o 
   2  -7   2      171.29      228.68      5.62 o 
   3  -7   2     7082.22     6941.64     79.72 o 
   4  -7   2     7076.25     7079.10     83.03 o 
   5  -7   2     3358.90     3378.11     41.22 o 
   6  -7   2      775.54      804.09     13.82 o 
   7  -7   2     1141.04     1135.21     21.62 o 
   8  -7   2     2103.40     1922.74     33.30 o 
   9  -7   2     1612.92     1603.31     29.56 o 
  10  -7   2      359.14      371.78     12.56 o 
  11  -7   2     1128.48     1234.14     25.95 o 
  12  -7   2      233.61      223.38     11.19 o 
  13  -7   2       55.78       60.78      7.45 o 
 -10  -6   2      293.22      282.12     13.82 o 
  -9  -6   2      594.46      616.52     36.83 o 
  -8  -6   2     3831.66     3839.62     62.76 o 
  -7  -6   2      546.03      527.41     15.56 o 
  -6  -6   2       15.45       17.25      4.88 o 
  -5  -6   2      141.82      155.84      8.79 o 
  -4  -6   2      128.05       96.04      6.59 o 
  -3  -6   2       68.20       43.18      2.98 o 
  -2  -6   2     2431.70     2283.18     34.27 o 
  -1  -6   2      762.72      725.45     11.05 o 
   0  -6   2     2047.32     2085.77     32.15 o 
   1  -6   2     4525.61     4589.95     53.70 o 
   2  -6   2     5311.66     5207.68     60.25 o 
   3  -6   2     5908.85     6054.71     70.99 o 
   4  -6   2      604.48      648.06      9.84 o 
   5  -6   2      472.41      477.53     11.39 o 
   6  -6   2     1306.11     1346.57     23.75 o 
   7  -6   2       15.58       34.10      7.26 o 
   8  -6   2     6025.32     6261.07     93.89 o 
   9  -6   2       56.14       52.31      6.57 o 
  10  -6   2       18.70       15.42      4.68 o 
  11  -6   2      455.26      431.77     14.18 o 
  12  -6   2      592.74      551.58     16.39 o 
  13  -6   2     1047.38     1071.02     20.46 o 
 -10  -5   2     2209.98     2280.28     42.54 o 
  -9  -5   2      680.01      612.37     17.62 o 
  -8  -5   2      622.23      593.31     16.64 o 
  -7  -5   2      812.54      831.55     19.34 o 
  -6  -5   2        8.32       11.68      4.08 o 
  -5  -5   2    11903.97    11424.69    112.55 o 
  -4  -5   2      957.34      842.47     14.57 o 
  -3  -5   2     1730.36     1758.49     24.23 o 
  -2  -5   2     1140.92     1282.46     25.20 o 
  -1  -5   2     3800.67     3951.49     46.20 o 
   0  -5   2    17573.09    17692.36    243.52 o 
   1  -5   2     1894.65     1903.27     23.31 o 
   2  -5   2      146.61      169.07      9.03 o 
   3  -5   2      226.94      232.40      7.58 o 
   4  -5   2       94.49       93.14      5.23 o 
   5  -5   2     6420.10     6055.98     88.73 o 
   6  -5   2     5733.29     5736.03     84.94 o 
   7  -5   2      585.64      608.14     14.07 o 
   8  -5   2     1902.43     1858.98     25.39 o 
   9  -5   2      504.20      508.80     14.04 o 
  10  -5   2        5.12       14.80      4.77 o 
  11  -5   2     2168.75     2168.22     39.25 o 
  12  -5   2      570.34      556.39     13.57 o 
  13  -5   2      261.65      236.75      9.89 o 
 -11  -4   2      503.23      483.48     16.79 o 
 -10  -4   2       42.88       41.20      6.83 o 
  -9  -4   2      188.57      189.91     10.46 o 
  -8  -4   2      128.10      149.56      9.16 o 
  -7  -4   2     7556.53     7460.79    109.30 o 
  -6  -4   2     1831.21     1796.08     21.01 o 
  -5  -4   2     5536.62     5748.05     58.19 o 
  -4  -4   2      369.60      343.88      8.03 o 
  -3  -4   2       91.39       93.80      3.42 o 
  -2  -4   2     4444.85     4338.81     94.36 o 
  -1  -4   2     8331.38     8741.16     98.72 o 
   0  -4   2    21887.77    22510.90    311.70 o 
   1  -4   2     6468.35     6784.81     76.92 o 
   2  -4   2       74.87       82.53      3.57 o 
   3  -4   2     6771.53     6698.78     96.44 o 
   4  -4   2       47.36      160.13      5.71 o 
   5  -4   2     7270.01     7479.20    108.61 o 
   6  -4   2        3.46        6.91      3.00 o 
   7  -4   2      453.68      458.49      9.06 o 
   8  -4   2       52.64       58.36      4.80 o 
   9  -4   2     2300.79     2324.06     31.57 o 
  10  -4   2     2859.77     2793.65     47.33 o 
  11  -4   2     1354.12     1234.96     27.68 o 
  12  -4   2       69.03       52.04      9.41 o 
  13  -4   2      417.65      457.14     16.17 o 
 -11  -3   2        0.12       -5.32      8.38 o 
 -10  -3   2        1.58       -1.15      5.55 o 
  -9  -3   2       78.57       75.45      6.89 o 
  -8  -3   2     4371.49     4419.27     47.04 o 
  -7  -3   2        3.35        2.24      2.58 o 
  -6  -3   2      407.35      382.79      7.18 o 
  -5  -3   2        0.88        2.58      1.79 o 
  -4  -3   2     4526.63     4843.93     48.81 o 
  -3  -3   2    13103.36    13488.48    130.91 o 
  -2  -3   2    34473.67    35804.87    355.29 o 
  -1  -3   2      980.54      991.88     19.38 o 
   0  -3   2     6341.90     6724.21     76.20 o 
   1  -3   2      110.66      159.94      2.78 o 
   2  -3   2     6456.39     6017.27     86.48 o 
   3  -3   2     1654.56     1681.19     26.37 o 
   4  -3   2     7691.12     8115.26    116.87 o 
   5  -3   2     1505.11     1405.75     18.83 o 
   6  -3   2      429.41      421.33     16.33 o 
   7  -3   2     5722.83     5594.50     67.40 o 
   8  -3   2     6568.38     6672.66     80.31 o 
   9  -3   2      239.93      265.67      8.17 o 
  10  -3   2       71.31       57.55      4.91 o 
  11  -3   2      330.93      328.34     10.33 o 
  12  -3   2     1077.98     1101.88     44.66 o 
  13  -3   2      981.36      965.93     34.71 o 
 -12  -2   2       82.46       63.60     12.22 o 
 -11  -2   2      328.90      315.03     19.43 o 
 -10  -2   2     2269.34     2310.06     40.66 o 
  -9  -2   2      856.67      829.48     12.91 o 
  -8  -2   2     2909.34     2942.05     32.70 o 
  -7  -2   2      510.43      515.85      8.79 o 
  -6  -2   2      165.50      141.17      4.66 o 
  -5  -2   2     6335.81     6539.38     75.05 o 
  -4  -2   2    12966.05    13792.02    154.23 o 
  -3  -2   2     1393.73     1388.35     17.44 o 
  -2  -2   2     1910.55     2001.06     23.83 o 
  -1  -2   2    20703.65    21286.69    550.43 o 
   0  -2   2     8810.78     9223.86    106.25 o 
   1  -2   2      270.80      269.42     14.70 o 
   2  -2   2     8462.35     8550.91    123.24 o 
   3  -2   2       74.51       87.75      4.87 o 
   4  -2   2     4189.84     4490.44     45.69 o 
   5  -2   2     6150.22     6507.67     65.85 o 
   6  -2   2     8921.59     9129.00     91.88 o 
   7  -2   2        4.90       12.04      2.18 o 
   8  -2   2      151.33      106.89      4.86 o 
   9  -2   2       63.96       54.23      3.66 o 
  10  -2   2     1861.59     1782.66     23.15 o 
  11  -2   2     1260.79     1216.49     26.29 o 
  12  -2   2     1370.27     1347.73     42.23 o 
 -12  -1   2      756.67      804.79     30.67 o 
 -11  -1   2     1600.08     1682.33     47.09 o 
 -10  -1   2     1214.10     1295.64     20.75 o 
  -9  -1   2        1.77        2.28      3.08 o 
  -8  -1   2      190.84      200.05      6.04 o 
  -7  -1   2     3375.30     3310.34     40.63 o 
  -6  -1   2     1377.29     1424.85     19.34 o 
  -5  -1   2     2772.17     2987.55     35.91 o 
  -4  -1   2     5783.78     6211.17     70.81 o 
  -3  -1   2      359.94      379.16      6.35 o 
  -2  -1   2    16780.22    18254.15    205.90 o 
  -1  -1   2    13251.64    14363.29    198.25 o 
   0  -1   2    24315.04    25156.14    480.26 o 
   1  -1   2    10404.37    10924.42    233.36 o 
   2  -1   2      206.39      170.23      4.28 o 
   3  -1   2     3809.44     3941.13     47.09 o 
   4  -1   2    17688.60    18572.83    251.44 o 
   5  -1   2     1763.65     2100.87     23.31 o 
   6  -1   2      210.67      255.59      8.77 o 
   7  -1   2      318.17      356.90      7.26 o 
   8  -1   2       21.22       15.03      2.72 o 
   9  -1   2     7660.38     7605.04     78.84 o 
  10  -1   2     1503.57     1504.44     20.19 o 
  11  -1   2       73.92       80.77     22.57 o 
  12  -1   2      142.33      135.32     15.39 o 
 -13   0   2     1849.05     1849.61     52.56 o 
 -12   0   2       56.20       49.18     10.48 o 
 -11   0   2      601.21      623.68     13.54 o 
 -10   0   2      917.60      997.55     15.10 o 
  -9   0   2     1610.99     1660.83     20.97 o 
  -8   0   2     4797.82     4824.55     70.63 o 
  -7   0   2      405.73      443.18     10.91 o 
  -6   0   2      517.51      516.41     11.21 o 
  -5   0   2     4340.65     4460.07     63.50 o 
  -4   0   2     3183.80     3310.34     47.43 o 
  -3   0   2     1287.73     1143.78     17.86 o 
  -2   0   2      939.53      988.29     15.18 o 
  -1   0   2      674.86      729.62     11.24 o 
   0   0   2     1075.54     1014.23     14.87 o 
   1   0   2     7971.77     8177.68     92.41 o 
   2   0   2    10366.45    10812.40    223.37 o 
   3   0   2     5487.46     5931.37     68.17 o 
   4   0   2     3561.16     3863.37     45.74 o 
   5   0   2    10316.26    10666.16    121.93 o 
   6   0   2      253.74      253.08      8.78 o 
   7   0   2     6836.81     6677.05     96.10 o 
   8   0   2        4.01        6.48      3.44 o 
   9   0   2      686.26      668.05     11.53 o 
  10   0   2       37.17       29.62      4.46 o 
  11   0   2        6.00        1.67      3.86 o 
  12   0   2      722.14      774.68     31.08 o 
 -13   1   2       12.11        6.70      8.69 o 
 -12   1   2     1509.12     1585.55     31.49 o 
 -11   1   2      315.63      337.62      9.97 o 
 -10   1   2     4817.44     4935.19     53.15 o 
  -9   1   2      493.23      491.39     10.62 o 
  -8   1   2      758.67      779.44     13.33 o 
  -7   1   2      315.83      405.06     11.63 o 
  -6   1   2      203.88      242.06      5.15 o 
  -5   1   2     2597.45     2687.70     28.31 o 
  -4   1   2     4378.96     4379.89     44.12 o 
  -3   1   2      511.88      437.56      5.59 o 
  -2   1   2    15981.12    17058.56    137.58 o 
  -1   1   2    11832.52    12123.05    234.91 o 
   0   1   2     3728.36     3773.01     91.71 o 
   1   1   2    15055.61    15740.38    522.03 o 
   2   1   2     1671.44     1697.87     37.81 o 
   3   1   2     8497.66     8550.64    119.26 o 
   4   1   2     2516.60     2603.85     39.29 o 
   5   1   2      483.00      421.97     10.27 o 
   6   1   2     7325.08     7400.21    105.85 o 
   7   1   2      219.84      215.53      6.77 o 
   8   1   2       60.90       53.29      4.22 o 
   9   1   2      330.08      305.06     16.10 o 
  10   1   2      544.65      597.37     13.84 o 
  11   1   2      889.22      977.06     18.91 o 
 -13   2   2      187.25      168.02     11.13 o 
 -12   2   2     1141.07     1124.67     24.62 o 
 -11   2   2      867.15      857.64     16.07 o 
 -10   2   2      350.82      348.93      9.33 o 
  -9   2   2     2135.56     2215.91     30.16 o 
  -8   2   2       95.88      124.44      5.11 o 
  -7   2   2    12257.61    12930.86    128.35 o 
  -6   2   2    12178.75    13271.68    131.09 o 
  -5   2   2     1195.24     1386.19     15.70 o 
  -4   2   2      589.82      654.09      8.23 o 
  -3   2   2     4889.51     5119.52     50.82 o 
  -2   2   2     3316.56     3553.33     49.62 o 
  -1   2   2     8900.28     8667.35     97.45 o 
   0   2   2      504.30      462.02      6.26 o 
   1   2   2      249.36      280.74      6.88 o 
   2   2   2        2.72        1.89      1.99 o 
   3   2   2     5043.82     5358.74     76.66 o 
   4   2   2    20314.98    20551.97    283.47 o 
   5   2   2      284.19      292.05     12.08 o 
   6   2   2     3988.65     3847.88     46.91 o 
   7   2   2      652.94      633.89     11.86 o 
   8   2   2      296.73      304.56     11.11 o 
   9   2   2     3052.52     3080.97     50.58 o 
  10   2   2      417.29      431.04     14.30 o 
  11   2   2       58.58       50.47      5.93 o 
 -13   3   2     1362.40     1341.69     40.90 o 
 -12   3   2      105.17      122.27      8.82 o 
 -11   3   2        0.06       -4.14      4.16 o 
 -10   3   2      753.74      777.65     19.22 o 
  -9   3   2     7487.44     7408.28     76.09 o 
  -8   3   2     1438.72     1547.10     18.75 o 
  -7   3   2     3993.35     4192.34     43.91 o 
  -6   3   2     1341.28     1453.78     16.92 o 
  -5   3   2      393.37      365.72      5.88 o 
  -4   3   2     2348.33     2520.25     26.27 o 
  -3   3   2    17314.60    17593.35    244.47 o 
  -2   3   2     4442.70     4546.94     62.97 o 
  -1   3   2       69.30       80.53      2.48 o 
   0   3   2      470.51      512.03      6.16 o 
   1   3   2     4532.52     4542.32     65.07 o 
   2   3   2      347.67      310.09     11.02 o 
   3   3   2     7339.61     7595.24     86.62 o 
   4   3   2     2275.54     2143.77     27.15 o 
   5   3   2        0.57       -0.96      2.10 o 
   6   3   2      188.38      213.00      9.07 o 
   7   3   2     3103.78     3059.38     71.57 o 
   8   3   2     1399.76     1371.39     27.05 o 
   9   3   2     1149.62     1142.41     24.68 o 
  10   3   2      170.42      186.99     11.43 o 
  11   3   2        6.66       -1.22      5.37 o 
 -14   4   2      165.57      162.47     15.49 o 
 -13   4   2       36.15       21.88      8.84 o 
 -12   4   2     1107.11     1086.13     34.56 o 
 -11   4   2        4.22        9.15      6.59 o 
 -10   4   2     2965.25     2946.25     33.45 o 
  -9   4   2     1377.84     1455.86     18.46 o 
  -8   4   2      272.22      259.72      6.15 o 
  -7   4   2        4.56        4.67      4.58 o 
  -6   4   2     2692.51     2792.26     29.94 o 
  -5   4   2    15895.43    16998.27    167.92 o 
  -4   4   2     6733.40     6721.79     77.78 o 
  -3   4   2      153.36      149.10      4.07 o 
  -2   4   2     1955.50     1935.26     25.18 o 
  -1   4   2      563.79      437.08      8.42 o 
   0   4   2      198.31      214.25      6.72 o 
   1   4   2    12914.79    12876.61    178.96 o 
   2   4   2      760.22      900.79     16.88 o 
   3   4   2      328.25      276.65      8.97 o 
   4   4   2     2294.55     2259.89     36.85 o 
   5   4   2     2166.78     2173.63     51.99 o 
   6   4   2     1025.17     1044.94     21.56 o 
   7   4   2     1065.48     1054.86     22.38 o 
   8   4   2      224.21      211.44     10.87 o 
   9   4   2      661.99      674.31     23.18 o 
  10   4   2      466.12      451.84     15.79 o 
 -14   5   2      199.04      203.58     16.87 o 
 -13   5   2        8.82       11.35      8.08 o 
 -12   5   2     3271.81     3417.78     80.72 o 
 -11   5   2      271.74      262.44     10.92 o 
 -10   5   2     2701.52     2693.07     31.11 o 
  -9   5   2        1.81        0.25      2.53 o 
  -8   5   2      100.73      124.16      7.15 o 
  -7   5   2     7091.80     7484.16     75.88 o 
  -6   5   2     6044.38     6139.94     72.18 o 
  -5   5   2      718.83      773.08     11.60 o 
  -4   5   2      438.43      382.81     10.17 o 
  -3   5   2      679.85      497.28      9.31 o 
  -2   5   2    14538.67    14581.55    162.58 o 
  -1   5   2     6885.04     6806.67     76.75 o 
   0   5   2     3960.86     3946.23     57.95 o 
   1   5   2      905.88      833.23     16.17 o 
   2   5   2     1624.29     1538.65     26.33 o 
   3   5   2      321.28      346.40     11.63 o 
   4   5   2     2534.52     2507.09     41.04 o 
   5   5   2      116.47       90.27      6.54 o 
   6   5   2      510.13      454.76     13.77 o 
   7   5   2       38.89       46.14      5.93 o 
   8   5   2     1665.15     1719.24     33.44 o 
   9   5   2     1774.82     1844.99     36.01 o 
 -14   6   2      316.44      320.39     20.45 o 
 -13   6   2     2093.15     2149.86     57.82 o 
 -12   6   2     1449.45     1435.30     42.18 o 
 -11   6   2       17.31       21.36      3.84 o 
 -10   6   2       57.03       56.05      3.90 o 
  -9   6   2      125.68      163.51      7.07 o 
  -8   6   2     1322.13     1347.94     17.12 o 
  -7   6   2     2394.11     2382.61     30.62 o 
  -6   6   2      537.66      577.79      9.90 o 
  -5   6   2      735.44      783.03     14.57 o 
  -4   6   2     9668.99    10144.09    115.40 o 
  -3   6   2     6465.86     6227.08    116.45 o 
  -2   6   2    18499.85    18985.06    261.88 o 
  -1   6   2        2.45        3.20      1.38 o 
   0   6   2     1021.21     1047.71     19.30 o 
   1   6   2      399.21      480.93     21.98 o 
   2   6   2     3865.72     3910.86     59.39 o 
   3   6   2     2461.74     2391.45     39.42 o 
   4   6   2     1647.17     1547.55     29.86 o 
   5   6   2      192.54      194.25      9.61 o 
   6   6   2       28.38       15.38      5.01 o 
   7   6   2     3173.57     3117.16     52.70 o 
   8   6   2      948.29      945.30     23.16 o 
   9   6   2      149.46      120.52      9.77 o 
 -14   7   2       25.27       31.95      9.82 o 
 -13   7   2       38.55       28.02      9.25 o 
 -12   7   2        0.66       -1.28      6.80 o 
 -11   7   2       14.16        8.84      4.01 o 
 -10   7   2     1261.10     1278.53     17.57 o 
  -9   7   2     2850.30     2806.91     32.01 o 
  -8   7   2        1.27        9.81      4.25 o 
  -7   7   2       28.20       36.63      3.34 o 
  -6   7   2      868.96      839.76     16.10 o 
  -5   7   2     5491.73     5443.90     63.99 o 
  -4   7   2     2231.64     2285.89     28.78 o 
  -3   7   2      559.30      714.87     20.35 o 
  -2   7   2      399.89      373.20     10.68 o 
  -1   7   2      889.20      956.44     16.37 o 
   0   7   2     7354.07     7306.91    105.20 o 
   1   7   2    11761.32    11446.66    161.90 o 
   2   7   2      467.67      479.32     13.03 o 
   3   7   2       38.94       34.44      5.34 o 
   4   7   2      329.34      326.68     17.46 o 
   5   7   2      811.88      835.72     20.09 o 
   6   7   2      351.65      344.42     18.30 o 
   7   7   2      496.76      452.04     15.93 o 
   8   7   2      202.55      223.02     12.40 o 
 -14   8   2       92.59       87.37     13.09 o 
 -13   8   2        8.64       -4.35      7.21 o 
 -12   8   2     2642.60     2485.74     63.44 o 
 -11   8   2     1172.46     1186.12     25.15 o 
 -10   8   2      382.94      389.88      9.79 o 
  -9   8   2       48.26       43.39      3.63 o 
  -8   8   2     3312.65     3201.81     40.90 o 
  -7   8   2     1214.89     1262.32     22.62 o 
  -6   8   2      339.81      319.98      7.65 o 
  -5   8   2      831.94      844.05     16.41 o 
  -4   8   2      383.44      449.07     15.70 o 
  -2   8   2     6470.62     6628.38     95.82 o 
  -1   8   2     8969.67     8761.33    100.49 o 
   0   8   2      628.56      610.64     14.62 o 
   1   8   2      724.26      705.15     16.33 o 
   2   8   2      650.00      638.42     16.10 o 
   3   8   2       22.09       15.55      5.08 o 
   4   8   2     1294.34     1233.41     25.85 o 
   5   8   2     1290.06     1333.30     28.01 o 
   6   8   2      140.61      131.09      9.50 o 
   7   8   2       32.10       21.72      6.48 o 
 -14   9   2     1682.60     1641.74     49.64 o 
 -13   9   2      810.35      745.80     29.60 o 
 -12   9   2     1537.82     1503.14     44.38 o 
 -11   9   2      816.25      890.64     20.35 o 
 -10   9   2      101.23      105.78      6.31 o 
  -9   9   2     1228.51     1244.24     23.46 o 
  -8   9   2     4872.16     4863.67    101.94 o 
  -7   9   2      475.65      449.84     11.55 o 
  -6   9   2       65.26       55.59      4.51 o 
  -5   9   2      394.40      357.72     17.64 o 
  -4   9   2      291.54      292.29      9.61 o 
  -3   9   2     3290.90     3279.80     71.37 o 
  -2   9   2     1338.25     1288.63     18.55 o 
  -1   9   2       54.69       61.02      5.36 o 
   0   9   2       15.16        9.81      3.72 o 
   1   9   2      249.00      225.69      9.98 o 
   2   9   2     6663.88     6314.66     94.77 o 
   3   9   2     1960.52     1870.74     34.89 o 
   4   9   2      960.80      923.26     22.06 o 
   5   9   2      108.77      108.12      8.64 o 
   6   9   2      272.44      242.55     12.84 o 
   7   9   2      302.14      309.21     14.53 o 
 -13  10   2        0.44       -6.29      6.70 o 
 -12  10   2       57.23       57.41     10.33 o 
 -11  10   2      926.68      953.90     43.15 o 
 -10  10   2     1150.01     1169.60     24.85 o 
  -9  10   2     1379.50     1436.07     36.71 o 
  -8  10   2       27.76       26.40      7.54 o 
  -7  10   2      473.13      454.87     11.91 o 
  -6  10   2      636.37      626.29     14.30 o 
  -5  10   2      947.88      958.08     19.08 o 
  -4  10   2     1357.70     1318.40     24.24 o 
  -3  10   2        8.47        1.02      3.59 o 
  -2  10   2     2937.31     2808.33     45.42 o 
  -1  10   2       14.48       10.36      4.18 o 
   0  10   2     1670.55     1610.66     41.87 o 
   1  10   2      925.88      909.75     26.69 o 
   2  10   2      938.68      936.67     21.71 o 
   3  10   2       53.74       39.01      6.32 o 
   4  10   2      217.29      221.84     11.76 o 
   5  10   2     1762.32     1794.51     36.20 o 
   6  10   2     1205.74     1177.81     28.24 o 
 -13  11   2       14.13        6.13      8.03 o 
 -12  11   2      823.61      817.83     30.67 o 
 -11  11   2     1638.86     1679.02     32.01 o 
 -10  11   2        1.97        1.50      4.14 o 
  -9  11   2       79.14       98.41      9.20 o 
  -8  11   2      347.38      350.38     11.04 o 
  -7  11   2      127.16      143.48     11.12 o 
  -6  11   2     2711.88     2599.33     42.02 o 
  -5  11   2     2924.15     2946.42     46.92 o 
  -4  11   2      799.85      788.71     17.58 o 
  -3  11   2      929.17      934.61     19.97 o 
  -2  11   2       94.36       73.28     12.01 o 
  -1  11   2     3339.43     3258.73     52.94 o 
   0  11   2       62.55       68.81      8.69 o 
   1  11   2       40.70       41.73      6.25 o 
   2  11   2      120.82      136.53     10.03 o 
   3  11   2      235.25      227.20     12.01 o 
   4  11   2     1073.60     1126.34     26.61 o 
   5  11   2     2416.79     2496.48     47.13 o 
 -13  12   2      902.97      863.89     33.03 o 
 -12  12   2      285.02      264.87     18.00 o 
 -11  12   2      154.56      180.83     15.34 o 
 -10  12   2        0.38        3.28      4.24 o 
  -9  12   2      905.38      861.63     24.57 o 
  -8  12   2     2532.16     2427.16     57.16 o 
  -7  12   2     3247.39     3153.44     50.08 o 
  -6  12   2      287.24      282.25     28.25 o 
  -5  12   2       64.91       57.30      5.65 o 
  -4  12   2     4163.13     4022.63     62.79 o 
  -3  12   2     3844.13     3740.13     48.57 o 
  -2  12   2       77.63       76.81      6.92 o 
  -1  12   2      713.48      708.70     18.19 o 
   0  12   2       11.13        5.20      4.19 o 
   1  12   2       87.57       63.28      7.66 o 
   2  12   2     3057.44     3008.19     52.55 o 
   3  12   2      638.32      657.23     21.37 o 
   4  12   2       15.15       23.20      8.38 o 
 -12  13   2      131.98      155.62     15.08 o 
 -11  13   2      730.72      680.41     27.61 o 
 -10  13   2     1729.29     1755.91     33.12 o 
  -9  13   2     2226.84     2100.42     37.50 o 
  -8  13   2      952.65      993.87     21.63 o 
  -7  13   2       28.66       30.89      5.17 o 
  -6  13   2     1810.41     1801.88     26.24 o 
  -5  13   2      370.39      355.43     12.65 o 
  -4  13   2     2578.14     2612.81     44.41 o 
  -3  13   2      508.08      532.92     20.52 o 
  -2  13   2       46.48       55.81      6.59 o 
  -1  13   2       24.62       14.54      5.63 o 
   0  13   2     2177.44     2084.33     39.16 o 
   1  13   2      377.30      406.87     20.65 o 
   2  13   2      634.90      696.66     20.41 o 
   3  13   2        0.97        1.33      6.03 o 
 -12  14   2      626.89      453.78     22.55 o 
 -11  14   2     1207.86     1250.03     40.03 o 
 -10  14   2      125.15      145.96      9.53 o 
  -9  14   2       24.06       19.15      5.29 o 
  -8  14   2      235.27      257.28     11.04 o 
  -7  14   2      551.97      547.46     15.45 o 
  -6  14   2     2349.04     2450.82     44.55 o 
  -5  14   2       23.38       31.05      5.65 o 
  -4  14   2       30.99       32.96     10.61 o 
  -3  14   2      203.22      176.59     10.72 o 
  -2  14   2       91.86       84.23     12.35 o 
  -1  14   2     1663.55     1666.46     33.61 o 
   0  14   2      122.43      113.80      9.22 o 
   1  14   2       52.52       36.19     18.23 o 
 -11  15   2      126.63      144.99     15.18 o 
 -10  15   2       54.68       62.33      7.02 o 
  -9  15   2      356.69      363.10     13.29 o 
  -8  15   2     1077.76     1091.19     33.79 o 
  -7  15   2      692.32      766.91     27.76 o 
  -6  15   2       56.71       52.45      9.82 o 
  -5  15   2      517.93      463.86     15.01 o 
  -4  15   2        3.08       -2.37      5.06 o 
  -3  15   2     1297.18     1328.66     33.61 o 
  -2  15   2       14.77        8.11      4.95 o 
  -1  15   2      987.82     1116.38     26.61 o 
  -9  16   2      912.53     1017.01     32.97 o 
  -8  16   2        0.66        3.37      7.11 o 
  -7  16   2       63.79       46.37      9.76 o 
  -6  16   2       40.29       40.39      9.61 o 
  -5  16   2      357.49      390.89     21.52 o 
  -4  16   2     1007.62     1080.86     35.91 o 
  -3  16   2      732.11      813.72     24.41 o 
   5 -17   3      423.82      394.63     21.52 o 
   6 -17   3        5.59       14.72      8.49 o 
   1 -16   3       41.88       46.68     10.99 o 
   2 -16   3      914.38      961.69     34.20 o 
   3 -16   3      887.82      943.34     33.38 o 
   4 -16   3       52.58       46.68      9.76 o 
   5 -16   3       86.53       68.15     10.28 o 
   6 -16   3      524.69      580.72     24.59 o 
   7 -16   3      293.55      339.82     19.07 o 
   8 -16   3     1415.07     1469.71     43.40 o 
   9 -16   3       22.91        7.26      7.87 o 
  -1 -15   3      180.23      163.68     18.67 o 
   0 -15   3      878.08      924.91     18.66 o 
   1 -15   3      437.21      452.04     12.42 o 
   2 -15   3     1241.21     1150.80     37.12 o 
   3 -15   3       51.84       62.98     10.33 o 
   4 -15   3      103.44      129.39     13.75 o 
   5 -15   3      466.22      493.55     22.03 o 
   6 -15   3     1614.48     1596.91     44.73 o 
   7 -15   3      248.22      220.19     15.75 o 
   8 -15   3      500.96      465.23     21.32 o 
   9 -15   3      105.77       97.54     11.76 o 
  10 -15   3      137.47      134.40     14.42 o 
  -2 -14   3      161.96      169.29     11.14 o 
  -1 -14   3      829.02      823.48     17.31 o 
   0 -14   3      767.72      758.20     19.90 o 
   1 -14   3       32.14       20.54      4.64 o 
   2 -14   3       53.65       77.39      5.75 o 
   3 -14   3      806.11      879.64     30.01 o 
   4 -14   3        3.71       -0.05      6.34 o 
   5 -14   3     1376.27     1386.53     39.57 o 
   6 -14   3      244.96      219.83     14.72 o 
   7 -14   3       79.51       53.27      9.05 o 
   8 -14   3      373.56      405.46     19.22 o 
   9 -14   3     1315.34     1332.70     39.16 o 
  10 -14   3     1792.81     1892.91     50.82 o 
  11 -14   3        7.88       10.84      7.62 o 
  -4 -13   3       46.53       48.01      9.66 o 
  -3 -13   3     2736.59     2686.93     67.41 o 
  -2 -13   3      611.52      644.16     18.10 o 
  -1 -13   3      110.24       88.06      6.42 o 
   0 -13   3      555.08      548.76     13.03 o 
   1 -13   3      577.60      604.68     13.27 o 
   2 -13   3      195.62      229.59      8.42 o 
   3 -13   3     4288.88     4379.90     68.07 o 
   4 -13   3      132.74      131.64     12.47 o 
   5 -13   3      108.88      113.44     11.76 o 
   6 -13   3      359.31      352.81     17.28 o 
   7 -13   3     2808.45     2774.95     66.31 o 
   8 -13   3     2182.10     2126.34     53.78 o 
   9 -13   3        7.31       23.31      7.36 o 
  10 -13   3      179.06      195.69     11.41 o 
  11 -13   3       56.14       46.77      7.24 o 
  12 -13   3       53.03       56.20      8.33 o 
  -5 -12   3      251.85      294.87     13.59 o 
  -4 -12   3      204.27       80.83     10.74 o 
  -3 -12   3      318.81      317.44     13.16 o 
  -2 -12   3        1.51       -3.96      4.43 o 
  -1 -12   3      516.07      528.38     15.19 o 
   0 -12   3     4317.63     4256.37     54.31 o 
   1 -12   3     6410.07     6394.11     77.54 o 
   2 -12   3      745.93      760.20     19.50 o 
   3 -12   3       89.34      109.02     11.31 o 
   4 -12   3      310.59      291.00     15.49 o 
   5 -12   3     1157.11     1105.35     32.05 o 
   6 -12   3     1082.33     1074.67     31.49 o 
   7 -12   3      151.95      159.81     12.37 o 
   8 -12   3       13.03       12.99      6.13 o 
   9 -12   3       43.37       39.14      6.23 o 
  10 -12   3      963.71      951.28     33.15 o 
  11 -12   3     2389.34     2390.30     43.64 o 
  12 -12   3      323.14      368.54     14.74 o 
  -6 -11   3      341.27      336.24     14.36 o 
  -5 -11   3       84.88       71.72      7.80 o 
  -4 -11   3        5.43       -0.72      5.18 o 
  -3 -11   3      106.25       74.75     17.87 o 
  -2 -11   3      956.92      979.22     21.57 o 
  -1 -11   3     4133.26     4175.45     64.83 o 
   0 -11   3     9654.31     9529.79    112.17 o 
   1 -11   3     2080.14     2011.02     28.01 o 
   2 -11   3      283.25      237.70      7.51 o 
   3 -11   3      246.80      253.66     14.61 o 
   4 -11   3     1836.79     1721.15     55.80 o 
   5 -11   3     1948.93     1946.08     47.90 o 
   6 -11   3       93.41      112.73     10.79 o 
   7 -11   3       69.66       69.56      6.49 o 
   8 -11   3      383.89      365.20     12.47 o 
   9 -11   3      762.86      755.37     18.73 o 
  10 -11   3      407.83      434.80     14.34 o 
  11 -11   3       11.91       23.34      6.04 o 
  12 -11   3      121.96      102.34      8.86 o 
  -7 -10   3      485.61      488.48     24.67 o 
  -6 -10   3      343.87      292.14     13.36 o 
  -5 -10   3       71.41       68.59      7.36 o 
  -4 -10   3      482.46      511.20     18.69 o 
  -3 -10   3     2944.35     2731.35    282.25 o 
  -2 -10   3      943.83      966.28     20.73 o 
  -1 -10   3     1434.76     1414.02     26.36 o 
   0 -10   3     1845.80     1769.83     25.14 o 
   1 -10   3      690.41      659.68     12.20 o 
   2 -10   3     1450.13     1332.42     19.38 o 
   3 -10   3     5800.43     5656.79     67.03 o 
   4 -10   3      678.01      679.80     14.77 o 
   5 -10   3       30.06       18.46      5.73 o 
   6 -10   3      539.75      572.18     14.78 o 
   7 -10   3     1511.62     1471.92     27.93 o 
   8 -10   3      266.97      279.75     10.92 o 
   9 -10   3      403.62      382.84     12.76 o 
  10 -10   3     1024.55      988.35     22.27 o 
  11 -10   3      144.92      161.17     10.49 o 
  12 -10   3     1111.06     1187.74     26.62 o 
  13 -10   3      971.51      966.06     24.20 o 
  -8  -9   3      214.50      215.13     12.76 o 
  -7  -9   3       12.13        9.34      5.80 o 
  -6  -9   3      242.92      222.19     11.32 o 
  -5  -9   3     3344.38     3157.88     52.77 o 
  -4  -9   3     1032.18     1022.73     22.21 o 
  -2  -9   3     1029.30      997.70     20.58 o 
  -1  -9   3      155.13      166.46      6.07 o 
   0  -9   3      640.20      687.41     23.93 o 
   1  -9   3     2100.21     1891.79     32.60 o 
   2  -9   3      401.11      362.53      8.17 o 
   3  -9   3       35.82       37.30      2.89 o 
   4  -9   3     1104.11     1008.34     17.89 o 
   5  -9   3     2144.04     2156.86     36.46 o 
   6  -9   3     4858.84     4938.14     75.55 o 
   7  -9   3     3071.87     3029.07     49.25 o 
   8  -9   3     1767.22     1692.36     30.93 o 
   9  -9   3      238.84      206.04      9.83 o 
  10  -9   3      148.66      131.14     13.98 o 
  11  -9   3     2766.07     2653.30     46.63 o 
  12  -9   3      163.18      141.76     10.52 o 
  13  -9   3       12.51        5.61      5.89 o 
  -8  -8   3       12.15        5.14      6.19 o 
  -7  -8   3      747.87      723.60     19.44 o 
  -6  -8   3     3214.12     3162.53     52.95 o 
  -5  -8   3     2860.35     2835.99     47.50 o 
  -4  -8   3       19.32       25.81      6.36 o 
  -3  -8   3     1457.90     1406.83     36.09 o 
  -2  -8   3     7864.05     7886.38    105.10 o 
  -1  -8   3     1314.69     1222.35     17.49 o 
   0  -8   3      153.21      200.19      6.89 o 
   1  -8   3     1639.40     1463.70     23.50 o 
   2  -8   3      174.17      212.38      8.75 o 
   3  -8   3      727.87      689.90     10.63 o 
   4  -8   3    12911.65    12976.80    150.04 o 
   5  -8   3     5752.24     5645.17     84.57 o 
   6  -8   3     1765.92     1811.12     33.33 o 
   7  -8   3     1464.55     1472.19     27.05 o 
   8  -8   3      612.98      595.62     15.26 o 
   9  -8   3     2809.38     2577.05     43.77 o 
  10  -8   3     1186.75     1113.60     23.88 o 
  11  -8   3     1323.89     1320.94     27.68 o 
  12  -8   3        6.34       -0.27      5.15 o 
  13  -8   3       45.08       48.39      8.08 o 
  -9  -7   3       61.75       66.99      8.04 o 
  -8  -7   3     1583.17     1588.56     32.27 o 
  -7  -7   3      748.02      768.76     19.50 o 
  -6  -7   3      103.79      115.72      8.80 o 
  -5  -7   3     1315.29     1332.90     36.25 o 
  -4  -7   3     3520.32     3525.89     55.21 o 
  -3  -7   3     1864.78     1679.44     27.11 o 
  -2  -7   3     1813.79     1695.30     22.56 o 
  -1  -7   3        5.22       -0.55      2.47 o 
   0  -7   3      506.07      378.85      7.86 o 
   1  -7   3     2085.18     2107.28     26.60 o 
   2  -7   3     3499.50     3679.83     43.68 o 
   3  -7   3     2595.59     2480.67     26.51 o 
   4  -7   3      496.03      572.15      9.22 o 
   5  -7   3       57.89       26.59      3.82 o 
   6  -7   3      882.98      770.99     16.28 o 
   7  -7   3      195.51      144.64      7.80 o 
   8  -7   3     5093.58     4938.49     75.99 o 
   9  -7   3     3019.53     2938.53     48.83 o 
  10  -7   3     1887.59     1883.26     34.80 o 
  11  -7   3       36.02       28.28      7.72 o 
  12  -7   3     1142.45     1104.75     25.46 o 
  13  -7   3       58.80       63.46      7.65 o 
 -10  -6   3     1281.86     1230.87     28.35 o 
  -9  -6   3     1174.02     1213.59     27.04 o 
  -8  -6   3        1.34       -8.09      5.39 o 
  -7  -6   3     1841.19     1834.52     34.01 o 
  -6  -6   3      588.95      632.85     16.14 o 
  -5  -6   3     7621.95     7578.06    103.56 o 
  -4  -6   3      699.03      612.34     10.90 o 
  -3  -6   3      522.91      596.85     16.78 o 
  -2  -6   3        7.19       12.74      2.19 o 
  -1  -6   3       74.61      100.44      8.01 o 
   0  -6   3      873.21      730.28     11.20 o 
   1  -6   3    26273.85    26326.36    298.27 o 
   2  -6   3        1.94        8.49      3.04 o 
   3  -6   3      788.97      633.56      9.56 o 
   4  -6   3      131.48      125.28      6.26 o 
   5  -6   3      232.47      192.40      7.57 o 
   6  -6   3     4762.53     4599.97     69.66 o 
   7  -6   3     1658.99     1667.17     29.40 o 
   8  -6   3     1065.43     1004.97     20.90 o 
   9  -6   3       89.64       88.35      7.04 o 
  10  -6   3      171.90      178.22     16.97 o 
  11  -6   3     2693.55     2705.52     47.26 o 
  12  -6   3      669.90      659.59     18.48 o 
  13  -6   3       13.12       11.38      7.92 o 
 -10  -5   3       47.18       41.66      6.98 o 
  -9  -5   3       54.76       38.48      6.46 o 
  -8  -5   3       32.35       25.68      7.16 o 
  -7  -5   3     3983.52     3985.47     62.74 o 
  -6  -5   3      684.26      690.19     15.26 o 
  -5  -5   3     2985.48     2974.04     32.15 o 
  -4  -5   3     1291.87     1304.43     15.76 o 
  -3  -5   3        1.09        7.52      2.42 o 
  -2  -5   3     3523.16     2990.16     91.01 o 
  -1  -5   3    10675.86    10699.43    120.68 o 
   0  -5   3     1548.80     1678.29     21.15 o 
   1  -5   3    12431.86    13052.84    147.20 o 
   2  -5   3      759.89      695.82      8.44 o 
   3  -5   3      549.42      525.01     11.07 o 
   4  -5   3     1849.01     1658.54     27.29 o 
   5  -5   3     2905.86     2869.80     44.83 o 
   6  -5   3      235.54      220.43      7.32 o 
   7  -5   3     1034.93     1014.74     15.26 o 
   8  -5   3      613.20      575.47     14.86 o 
   9  -5   3     5166.46     5185.90     80.48 o 
  10  -5   3      184.14      236.93     14.29 o 
  11  -5   3     1822.63     1792.99     34.60 o 
  12  -5   3      125.49      115.20      8.95 o 
  13  -5   3        5.67        6.08      4.48 o 
 -11  -4   3       14.75       -6.39      8.69 o 
 -10  -4   3        2.10       -4.30      7.36 o 
  -9  -4   3      102.94       80.21      7.33 o 
  -8  -4   3     2665.41     2662.47     44.94 o 
  -7  -4   3     1676.02     1667.26     20.45 o 
  -6  -4   3      199.77      203.59      5.76 o 
  -5  -4   3        6.86        8.69      2.14 o 
  -4  -4   3     1886.41     1608.96     18.43 o 
  -3  -4   3     1117.96     1263.58     14.76 o 
  -2  -4   3    12954.21    13393.76    184.42 o 
  -1  -4   3       35.27       49.54      2.90 o 
   0  -4   3     7081.85     7548.80     85.77 o 
   1  -4   3     2433.35     2410.66     28.29 o 
   2  -4   3     3183.50     2757.70     41.53 o 
   3  -4   3    14254.72    13977.73    199.92 o 
   4  -4   3      399.36      437.32     10.10 o 
   5  -4   3       60.68       80.45      3.72 o 
   6  -4   3        2.88        2.36      5.06 o 
   7  -4   3     1165.08     1166.78     17.35 o 
   8  -4   3     2193.10     2172.83     29.43 o 
   9  -4   3     1145.49     1199.47     24.68 o 
  10  -4   3      576.22      518.60     15.24 o 
  11  -4   3        4.55       -6.73      4.91 o 
  12  -4   3     1620.78     1570.65     26.16 o 
  13  -4   3      713.34      731.67     20.74 o 
 -11  -3   3       48.40       37.93     10.94 o 
 -10  -3   3     2226.38     2297.56     59.87 o 
  -9  -3   3     1835.12     1899.85     44.76 o 
  -8  -3   3     1037.80     1097.66     15.25 o 
  -7  -3   3     1080.02     1073.17     14.43 o 
  -6  -3   3      671.16      683.62     10.27 o 
  -5  -3   3     1767.01     1776.10     23.07 o 
  -4  -3   3     7770.36     8325.36     94.54 o 
  -3  -3   3       27.19       44.82      6.34 o 
  -2  -3   3     7084.52     7398.25     83.66 o 
  -1  -3   3    15532.92    15466.55    212.62 o 
   0  -3   3    26925.18    27336.11    314.52 o 
   1  -3   3    24698.84    24665.22    487.06 o 
   2  -3   3        3.87        9.35      6.13 o 
   3  -3   3       24.50       26.48      2.81 o 
   4  -3   3     2107.65     2161.05     22.86 o 
   5  -3   3      137.31      126.29      5.85 o 
   6  -3   3    13648.71    13859.00    137.75 o 
   7  -3   3      308.60      306.35      9.32 o 
   8  -3   3      504.84      504.87     12.03 o 
   9  -3   3     1162.23     1106.53     18.27 o 
  10  -3   3     1193.97     1111.83     24.26 o 
  11  -3   3      721.49      647.38     18.12 o 
  12  -3   3      699.30      697.51     19.63 o 
 -12  -2   3     1800.52     1846.59     53.37 o 
 -11  -2   3     1962.64     2060.70     55.78 o 
 -10  -2   3      213.82      244.37     16.92 o 
  -9  -2   3       39.09       50.86      4.47 o 
  -8  -2   3        7.46        6.42      2.60 o 
  -7  -2   3     2909.19     2971.46     37.15 o 
  -6  -2   3     1246.94     1267.21     20.45 o 
  -5  -2   3     8670.91     8907.31    101.27 o 
  -4  -2   3      203.39      276.69     13.45 o 
  -3  -2   3      157.18      139.36      4.11 o 
  -2  -2   3    16602.60    17013.95    191.86 o 
  -1  -2   3    12711.42    13421.00    186.70 o 
   0  -2   3     9187.77     9685.74    137.23 o 
   2  -2   3      334.93      373.96     14.64 o 
   3  -2   3     4903.27     4928.98     49.63 o 
   4  -2   3    18772.79    19102.19    190.91 o 
   5  -2   3     3442.13     3463.25     36.63 o 
   6  -2   3     2028.77     2137.33     24.05 o 
   7  -2   3      965.15      917.56     12.70 o 
   8  -2   3     1010.21      943.12     13.48 o 
   9  -2   3     1609.41     1640.23     20.99 o 
  10  -2   3      860.12      810.73     20.15 o 
  11  -2   3      564.98      532.76     16.28 o 
  12  -2   3      363.11      356.44     21.01 o 
 -12  -1   3      820.97      831.17     31.65 o 
 -11  -1   3       30.50       24.69      8.84 o 
 -10  -1   3      155.05      160.97      7.58 o 
  -9  -1   3      493.01      514.16     11.45 o 
  -8  -1   3     3239.26     3197.04     49.00 o 
  -7  -1   3     5877.83     5850.23     83.74 o 
  -6  -1   3     1338.66     1279.14     17.81 o 
  -5  -1   3      401.47      405.73      7.66 o 
  -4  -1   3      281.30      327.66      7.82 o 
  -3  -1   3      135.54      119.96      5.27 o 
  -2  -1   3     5470.72     6028.13    170.55 o 
  -1  -1   3     6127.70     6371.70     88.06 o 
   0  -1   3        0.91       -1.90      2.58 o 
   1  -1   3     3407.57     3337.80     47.38 o 
   2  -1   3     6104.22     6064.94     60.56 o 
   3  -1   3    17944.66    18421.41    183.38 o 
   4  -1   3       46.48       27.43      2.31 o 
   5  -1   3     2774.88     3054.25     32.87 o 
   6  -1   3       45.97       35.15      2.76 o 
   7  -1   3      961.52      993.87     13.83 o 
   8  -1   3     3118.51     3204.91     36.03 o 
   9  -1   3     1351.31     1372.98     27.98 o 
  10  -1   3       81.21       60.32      4.39 o 
  11  -1   3      124.97      118.35     13.55 o 
  12  -1   3      345.96      370.70     21.83 o 
 -13   0   3      134.40      138.70     15.29 o 
 -12   0   3       80.38       87.83     12.17 o 
 -11   0   3      461.19      473.15     11.88 o 
 -10   0   3     6957.60     7017.42     83.87 o 
  -9   0   3       40.25       43.08      4.04 o 
  -8   0   3      615.39      622.60     14.27 o 
  -7   0   3        0.04       14.22      4.27 o 
  -6   0   3      424.65      448.27     10.49 o 
  -5   0   3     2879.10     2855.43     42.27 o 
  -4   0   3     7169.37     7327.31    101.67 o 
  -3   0   3      105.67       87.68      4.10 o 
  -2   0   3      537.91      506.90      9.27 o 
  -1   0   3      564.56      591.86     16.52 o 
   0   0   3      306.37      257.13      5.33 o 
   1   0   3      194.09      176.03      4.27 o 
   2   0   3      477.05      569.37      8.47 o 
   3   0   3     5612.08     5771.45     66.64 o 
   4   0   3      369.50      443.76      8.15 o 
   5   0   3     3342.94     3515.62     42.81 o 
   6   0   3    10909.91    11100.79    127.69 o 
   7   0   3     2250.51     2274.27     37.01 o 
   8   0   3      253.98      272.86     11.28 o 
   9   0   3      465.34      502.68     11.73 o 
  10   0   3      541.17      576.85     16.53 o 
  11   0   3       50.97       61.60     11.45 o 
  12   0   3      957.78      987.36     36.45 o 
 -13   1   3      192.96      147.34     15.49 o 
 -12   1   3     1679.82     1718.00     26.89 o 
 -11   1   3      534.60      555.44     12.70 o 
 -10   1   3     1268.93     1262.11     24.53 o 
  -9   1   3      745.03      753.97     13.58 o 
  -8   1   3      116.23      112.89      6.97 o 
  -7   1   3     5645.57     5851.21     69.39 o 
  -6   1   3     8607.70     8716.32    100.71 o 
  -5   1   3     2668.02     2793.21     29.13 o 
  -4   1   3      178.63      223.45      3.78 o 
  -3   1   3     7384.62     7898.17    108.59 o 
  -2   1   3       42.70       50.54     10.17 o 
  -1   1   3     4759.19     4828.82     69.25 o 
   0   1   3    12123.41    12401.57    170.67 o 
   1   1   3      137.74      113.37     10.63 o 
   2   1   3     1777.62     1613.48     24.96 o 
   3   1   3     3743.42     4141.81     59.74 o 
   4   1   3    10453.10    10645.15    148.61 o 
   5   1   3     3555.08     3893.38     57.77 o 
   6   1   3      969.56     1055.64     19.98 o 
   7   1   3       25.47       22.43      4.10 o 
   8   1   3       97.46      105.08      7.57 o 
   9   1   3     1551.05     1539.30     28.85 o 
  10   1   3     3868.23     3859.50     51.51 o 
  11   1   3       21.42       15.29      5.48 o 
 -13   2   3     1793.97     1826.49     28.71 o 
 -12   2   3      103.17      102.44      9.35 o 
 -11   2   3      280.37      262.10     10.71 o 
 -10   2   3       76.45       97.05      8.67 o 
  -9   2   3     3041.98     3114.74     40.06 o 
  -8   2   3     3822.32     3878.27     41.14 o 
  -7   2   3     8974.24     9682.27     96.72 o 
  -6   2   3     1820.04     1786.00     19.86 o 
  -5   2   3     1138.03     1301.06     14.76 o 
  -4   2   3     1301.68     1473.38     15.92 o 
  -3   2   3    26359.90    27978.49    314.48 o 
  -2   2   3    17377.03    17117.88    235.85 o 
  -1   2   3      370.37      338.94      5.53 o 
   0   2   3     1872.07     1859.13     19.39 o 
   1   2   3        1.58       -0.83      1.36 o 
   2   2   3     5290.76     5267.96     75.17 o 
   3   2   3     5359.44     5871.09     83.96 o 
   4   2   3      167.83      185.91      7.12 o 
   5   2   3       76.44       70.57      5.12 o 
   6   2   3     1766.62     1613.69     28.30 o 
   7   2   3     6101.82     6221.45     91.77 o 
   8   2   3     2665.27     2586.69     43.15 o 
   9   2   3     1517.71     1512.30     29.26 o 
  10   2   3      399.51      382.07     13.64 o 
  11   2   3       34.48       37.10      5.59 o 
 -13   3   3      856.52      879.00     17.65 o 
 -12   3   3      597.29      638.27     17.30 o 
 -11   3   3     1000.11     1021.53     22.08 o 
 -10   3   3      259.76      292.10      8.14 o 
  -9   3   3     1907.46     2068.43     24.19 o 
  -8   3   3      606.20      675.49     10.06 o 
  -7   3   3     2674.64     2730.85     29.60 o 
  -6   3   3     3522.39     3977.40     45.65 o 
  -5   3   3     1305.76     1419.12     15.95 o 
  -4   3   3     4822.23     4896.62     56.33 o 
  -3   3   3     6315.04     6371.94    264.51 o 
  -2   3   3      460.62      464.21      8.75 o 
  -1   3   3     1512.90     1452.12     17.78 o 
   0   3   3     2023.69     1941.36     24.53 o 
   1   3   3     4443.27     4400.11     50.85 o 
   2   3   3     1008.25      849.83     15.89 o 
   3   3   3     1072.48      995.11     23.24 o 
   4   3   3       80.34       74.38      6.26 o 
   5   3   3     1371.70     1462.42     20.30 o 
   6   3   3      839.05      819.37     21.27 o 
   7   3   3     1862.32     1791.80     32.18 o 
   8   3   3      135.04      132.04      9.20 o 
   9   3   3     1103.84     1087.81     23.99 o 
  10   3   3      300.88      313.00     13.19 o 
 -14   4   3       10.62        5.93      8.28 o 
 -13   4   3      221.90      241.43     17.77 o 
 -12   4   3      879.14      904.64     21.42 o 
 -11   4   3      707.49      688.86     17.45 o 
 -10   4   3      560.66      596.09     10.10 o 
  -9   4   3      851.13      938.23     13.30 o 
  -8   4   3      733.46      713.96     10.57 o 
  -7   4   3     1225.80     1413.23     16.90 o 
  -6   4   3    12502.08    12731.27    126.07 o 
  -5   4   3     1967.96     2214.21     23.82 o 
  -4   4   3      365.01      388.53      8.14 o 
  -3   4   3     1223.21     1370.37     21.54 o 
  -2   4   3      303.94      368.72      6.47 o 
  -1   4   3    12048.84    12353.63    119.76 o 
   0   4   3     5697.71     5809.05     57.19 o 
   1   4   3       76.39      124.77      6.77 o 
   2   4   3       85.64      100.99      9.05 o 
   3   4   3      574.92      578.80     13.39 o 
   4   4   3     8142.24     8156.69    117.25 o 
   5   4   3       74.23       59.78      7.90 o 
   6   4   3       24.17       14.74      5.55 o 
   7   4   3      523.48      489.21     14.45 o 
   8   4   3      138.14       92.23      7.88 o 
   9   4   3      625.23      666.58     18.53 o 
  10   4   3     1717.09     1781.99     44.61 o 
 -14   5   3      430.76      380.16     21.47 o 
 -13   5   3      290.02      282.11     12.44 o 
 -12   5   3     1156.04     1117.47     24.67 o 
 -11   5   3      204.04      206.75     10.16 o 
 -10   5   3      527.52      511.85      9.40 o 
  -9   5   3     6993.67     7324.34     75.31 o 
  -8   5   3     3988.06     4071.77     43.31 o 
  -7   5   3     3315.62     3437.16     36.65 o 
  -6   5   3     2323.59     2395.08     28.33 o 
  -5   5   3      285.83      201.60      6.29 o 
  -4   5   3       56.53       29.18      2.40 o 
  -3   5   3    13030.34    13356.84    149.71 o 
  -2   5   3     4967.02     5152.71     59.31 o 
  -1   5   3     1172.68     1140.21     13.04 o 
   0   5   3      541.34      591.95     12.81 o 
   1   5   3     5468.92     5636.82     81.86 o 
   2   5   3    10152.98    10161.39    143.84 o 
   3   5   3      113.54      130.94      7.50 o 
   4   5   3     3580.06     3421.98     53.80 o 
   5   5   3      399.35      377.49     12.37 o 
   6   5   3      113.99      107.70      8.69 o 
   7   5   3     2810.60     2835.16     48.28 o 
   8   5   3     1091.29     1104.19     24.90 o 
   9   5   3       65.83       52.34      7.82 o 
 -14   6   3      772.71      796.15     31.08 o 
 -13   6   3      163.25      163.55     15.23 o 
 -12   6   3      137.24      148.27     11.15 o 
 -11   6   3      116.47       98.21      7.84 o 
 -10   6   3      899.75      908.38     13.57 o 
  -9   6   3    10456.49    10280.14    104.02 o 
  -8   6   3       76.86       86.16      4.24 o 
  -7   6   3      695.73      657.92      9.82 o 
  -6   6   3       61.74       70.72     11.37 o 
  -5   6   3     3191.35     3029.07     36.93 o 
  -4   6   3    15689.50    15591.88    151.88 o 
  -3   6   3     3588.51     3532.80     41.95 o 
  -2   6   3      270.00      263.24      5.54 o 
  -1   6   3      291.40      317.88      5.31 o 
   0   6   3       81.77       88.69      6.45 o 
   1   6   3     5373.59     5416.96    105.47 o 
   2   6   3     2260.62     2310.53     38.12 o 
   3   6   3      107.63      105.06      7.67 o 
   4   6   3      294.93      231.23     18.81 o 
   5   6   3     2857.62     2804.23     46.99 o 
   6   6   3      486.43      477.91     19.66 o 
   7   6   3      993.30      919.21     22.44 o 
   8   6   3       32.43       28.90      6.59 o 
   9   6   3      150.38      148.40     11.13 o 
 -14   7   3      830.85      865.42     33.08 o 
 -13   7   3       33.17       48.57     10.33 o 
 -12   7   3     1784.92     1732.93     34.84 o 
 -11   7   3      645.06      619.02     16.91 o 
 -10   7   3      774.41      759.33     12.16 o 
  -9   7   3     1563.73     1543.45     19.54 o 
  -8   7   3      150.09      150.39      5.22 o 
  -7   7   3     4896.26     4777.59     57.36 o 
  -6   7   3     8862.34     8700.74    100.09 o 
  -5   7   3      439.37      438.70      7.48 o 
  -4   7   3       25.97       32.19      2.44 o 
  -3   7   3     1193.88     1190.11     16.39 o 
  -2   7   3      290.50      320.68      7.19 o 
  -1   7   3     6668.83     6397.58     74.28 o 
   0   7   3      141.67      108.46     17.10 o 
   1   7   3     1651.06     1513.69     27.33 o 
   2   7   3        1.75       -3.87      3.37 o 
   3   7   3      885.26      777.26     18.23 o 
   4   7   3     1007.59      992.12     21.91 o 
   5   7   3      952.02      884.52     21.21 o 
   6   7   3       10.78        0.35      5.14 o 
   7   7   3     1440.97     1421.48     30.32 o 
   8   7   3      289.21      313.39     14.55 o 
 -14   8   3     1066.49     1071.76     37.83 o 
 -13   8   3      904.71      899.32     33.03 o 
 -12   8   3     3267.18     3166.82     76.79 o 
 -11   8   3       34.30       33.10      5.96 o 
 -10   8   3        4.24       -1.16      2.66 o 
  -9   8   3     2103.32     2070.45     24.94 o 
  -8   8   3      615.14      669.45     12.42 o 
  -7   8   3        3.30        9.27      2.71 o 
  -6   8   3      122.06      103.37      5.42 o 
  -5   8   3     1124.30     1112.92     16.20 o 
  -4   8   3     1593.98     1539.14     18.17 o 
  -3   8   3     6166.61     6105.90     87.27 o 
  -2   8   3     5500.41     5272.92     62.43 o 
  -1   8   3     1634.32     1468.33     98.18 o 
   0   8   3       67.67       54.80      7.39 o 
   1   8   3      135.54      120.27      8.01 o 
   2   8   3     1252.74     1227.96     24.73 o 
   3   8   3      773.27      726.86     18.28 o 
   4   8   3     5281.07     5218.54     81.10 o 
   5   8   3        3.82       -1.06      5.05 o 
   6   8   3      125.88      113.74     12.50 o 
   7   8   3      496.07      467.79     16.82 o 
 -14   9   3     1020.34      983.16     36.14 o 
 -13   9   3       52.48       34.25      9.71 o 
 -12   9   3        5.04        3.73      7.31 o 
 -11   9   3      431.62      387.47     19.99 o 
 -10   9   3      854.38      843.68     16.22 o 
  -9   9   3      822.64      798.00     14.65 o 
  -8   9   3      162.39      173.05      6.72 o 
  -7   9   3        7.08        1.49      2.37 o 
  -6   9   3      145.54      182.56      9.59 o 
  -5   9   3     5875.69     5960.73     70.75 o 
  -4   9   3     3650.65     3633.04     44.81 o 
  -3   9   3       89.53       81.75      5.27 o 
  -2   9   3     1648.81     1661.14     22.80 o 
   0   9   3     2600.75     2649.23     43.97 o 
   1   9   3     3933.35     3918.40     61.89 o 
   2   9   3     6933.47     6567.58    133.59 o 
   3   9   3        3.65       -0.48      5.09 o 
   4   9   3     1941.85     1916.88     43.35 o 
   5   9   3     1480.02     1426.40     30.51 o 
   6   9   3      999.75      992.91     25.07 o 
 -13  10   3       76.57       72.29     12.07 o 
 -12  10   3      860.19      804.64     30.06 o 
 -11  10   3     3272.41     3339.92     79.29 o 
 -10  10   3      286.97      274.16     10.58 o 
  -9  10   3      445.86      434.28     12.53 o 
  -8  10   3     1199.23     1223.75     19.31 o 
  -7  10   3      676.96      684.60     12.90 o 
  -6  10   3       62.27       64.87      4.31 o 
  -5  10   3      384.98      405.17      9.40 o 
  -4  10   3      623.00      566.67     11.12 o 
  -3  10   3       26.62       23.96      3.64 o 
  -2  10   3      833.58      905.96     19.75 o 
  -1  10   3     5002.31     4943.12    106.54 o 
   0  10   3     2409.31     2511.40     64.65 o 
   1  10   3     1482.95     1503.25     29.53 o 
   2  10   3        8.70        5.33      5.03 o 
   3  10   3       84.94       78.16     16.36 o 
   4  10   3      258.14      254.55     12.55 o 
   5  10   3     1066.93     1100.59     26.70 o 
 -13  11   3     1250.85     1262.66     41.15 o 
 -12  11   3      948.31      957.40     33.79 o 
 -11  11   3      161.37      183.59     14.93 o 
  -9  11   3      212.00      220.70      9.97 o 
  -8  11   3     2817.28     2673.97     35.74 o 
  -7  11   3     2187.61     2091.11     29.03 o 
  -6  11   3      755.40      746.31     13.96 o 
  -5  11   3      216.36      198.38     11.80 o 
  -4  11   3        1.01        2.57      3.56 o 
  -3  11   3     2511.45     2450.06     58.18 o 
  -2  11   3      893.46      900.96     20.59 o 
  -1  11   3      227.68      134.97     11.40 o 
   0  11   3     1233.45     1138.01     24.58 o 
   1  11   3      676.55      665.40     43.92 o 
   2  11   3     2781.41     2745.51     48.40 o 
   3  11   3     1142.79     1189.33     27.30 o 
   4  11   3       18.56       27.32      6.74 o 
 -13  12   3       39.34       44.48     10.58 o 
 -12  12   3      156.90      147.39     15.03 o 
 -10  12   3     1372.95     1414.21     27.82 o 
  -9  12   3     1932.09     2034.25     36.01 o 
  -8  12   3     3437.70     3511.34     45.45 o 
  -7  12   3      220.72      234.86      8.22 o 
  -6  12   3       70.66       84.77      5.24 o 
  -5  12   3     2377.22     2277.45     31.19 o 
  -4  12   3     1314.56     1216.57     31.11 o 
  -3  12   3      344.25      341.61     17.02 o 
  -2  12   3        6.99        9.65      4.68 o 
  -1  12   3       25.49       27.03      5.58 o 
   0  12   3     1176.61     1126.98     34.00 o 
   1  12   3      356.83      337.73     13.98 o 
   2  12   3      615.80      650.01     19.41 o 
   3  12   3       51.85       37.04     10.40 o 
 -12  13   3       84.96       56.95      9.97 o 
 -11  13   3     1263.96     1333.98     41.26 o 
 -10  13   3      108.69      121.51     11.40 o 
  -9  13   3      137.17      143.05     10.99 o 
  -8  13   3       27.17       22.41      4.90 o 
  -7  13   3      561.83      521.15     12.70 o 
  -6  13   3     2609.83     2658.37     44.55 o 
  -5  13   3     1494.71     1449.68     53.78 o 
  -4  13   3     1733.61     1822.78     48.49 o 
  -3  13   3        0.01        3.12      5.98 o 
  -2  13   3        7.26        8.83      5.22 o 
  -1  13   3     2054.77     2025.45     46.65 o 
   0  13   3      268.31      182.92     15.29 o 
   1  13   3      388.88      347.94     14.61 o 
   2  13   3      135.85      127.66     10.25 o 
 -11  14   3        3.12      -10.05      6.70 o 
 -10  14   3      476.12      508.60     24.44 o 
  -9  14   3       20.87       16.88      5.05 o 
  -8  14   3     1699.18     1737.84     53.53 o 
  -7  14   3      820.72      884.34     29.14 o 
  -6  14   3      696.03      756.13     18.71 o 
  -5  14   3       43.38       50.65      6.43 o 
  -4  14   3       65.95       53.97      6.79 o 
  -3  14   3     4294.31     4387.21    167.74 o 
  -2  14   3      188.67      169.59     11.12 o 
  -1  14   3      195.76      210.11     12.31 o 
   1  14   3        9.97        1.00      7.85 o 
 -10  15   3      363.70      329.44     19.12 o 
  -9  15   3      759.46      802.04     20.76 o 
  -8  15   3      321.47      327.86     17.89 o 
  -7  15   3       11.04        7.77      7.16 o 
  -6  15   3      670.02      737.27     22.29 o 
  -5  15   3     1501.04     1552.30     68.94 o 
  -4  15   3     1013.39     1108.70     43.12 o 
  -3  15   3      395.31      447.34     16.03 o 
  -2  15   3      201.81      239.49     13.01 o 
  -1  15   3      431.78      472.06     17.27 o 
  -9  16   3       14.45       15.90      7.36 o 
  -8  16   3        3.79       -2.66      6.65 o 
  -7  16   3      101.30       92.48     11.40 o 
  -6  16   3      813.35      932.19     32.97 o 
  -5  16   3      106.26      144.27     27.22 o 
  -4  16   3      220.74      258.97     13.24 o 
   5 -17   4        2.62       10.02      8.13 o 
   1 -16   4       87.68      125.87     14.26 o 
   2 -16   4      174.07      208.48     16.97 o 
   3 -16   4        0.11       14.11      8.33 o 
   4 -16   4        5.02       14.42      8.18 o 
   6 -16   4     2107.00     2117.91     56.39 o 
   7 -16   4       18.63       16.97      8.08 o 
   8 -16   4       11.42        1.43      7.06 o 
   9 -16   4        0.77       10.79      7.62 o 
  -1 -15   4      208.68      241.73     10.20 o 
   0 -15   4      429.02      458.95     12.71 o 
   2 -15   4       76.68       72.95     10.84 o 
   3 -15   4      540.00      563.23     24.18 o 
   4 -15   4      388.15      397.33     20.19 o 
   6 -15   4       51.97       31.75      8.28 o 
   7 -15   4      184.78      158.33     14.26 o 
   9 -15   4     1473.54     1602.22     45.96 o 
  10 -15   4     1301.56     1340.06     41.00 o 
  -3 -14   4      229.25      217.89     10.34 o 
  -2 -14   4     1157.31     1226.19     22.42 o 
  -1 -14   4      304.66      318.90     10.74 o 
   0 -14   4      403.27      412.05     11.67 o 
   1 -14   4     1388.76     1496.89     24.08 o 
   2 -14   4      444.87      437.26     20.91 o 
   3 -14   4     2272.66     2253.54     57.36 o 
   4 -14   4        6.40        2.86      6.44 o 
   5 -14   4     1548.85     1453.66     41.10 o 
   6 -14   4       69.91       56.08      8.95 o 
   7 -14   4      394.92      418.86     19.78 o 
   8 -14   4     1434.50     1483.61     42.23 o 
   9 -14   4      879.38      849.93     29.70 o 
  10 -14   4      347.99      436.55     21.52 o 
  11 -14   4        0.45        2.02      5.97 o 
  -4 -13   4      965.88     1014.39     28.78 o 
  -3 -13   4      270.26      268.19     12.57 o 
  -2 -13   4       91.27      108.41      8.60 o 
  -1 -13   4       13.66        3.60      3.97 o 
   0 -13   4     2107.91     2100.66     30.72 o 
   1 -13   4     4560.74     4530.09     57.32 o 
   2 -13   4     1353.77     1349.35     21.26 o 
   3 -13   4     1306.22     1209.13     35.68 o 
   4 -13   4      373.76      377.81     18.30 o 
   5 -13   4       78.66      115.95     12.07 o 
   6 -13   4     3501.42     3505.26     80.62 o 
   7 -13   4      370.63      383.12     18.15 o 
   8 -13   4      121.53      119.37     12.42 o 
   9 -13   4       15.17       23.37      6.06 o 
  10 -13   4       14.27       17.04      7.31 o 
  11 -13   4      877.60      844.67     22.18 o 
  -5 -12   4       66.57       63.89      7.72 o 
  -4 -12   4       50.84       36.71      6.65 o 
  -3 -12   4       44.15       37.23      6.19 o 
  -2 -12   4      210.20      230.10      9.08 o 
  -1 -12   4     1170.55     1123.39     19.37 o 
   0 -12   4     4412.93     4411.83     55.83 o 
   1 -12   4       73.07      146.77      8.62 o 
   2 -12   4      207.85      179.94     16.39 o 
   3 -12   4     1590.33     1567.51     41.82 o 
   4 -12   4     3523.47     3382.36     76.94 o 
   5 -12   4      876.72      862.82     27.45 o 
   6 -12   4     2235.24     2199.40     54.09 o 
   7 -12   4      161.28      155.42     12.63 o 
   8 -12   4       97.37      109.63      8.57 o 
   9 -12   4     1299.90     1305.78     32.64 o 
  10 -12   4      116.63      100.91      8.41 o 
  11 -12   4      189.10      181.49     11.32 o 
  12 -12   4        4.55        6.76      5.96 o 
  -6 -11   4        1.62       -6.99      5.28 o 
  -5 -11   4       53.29       44.60      6.75 o 
  -4 -11   4       32.59       10.25      4.73 o 
  -3 -11   4     1303.85     1262.13     40.21 o 
  -2 -11   4     2752.87     2672.17     52.89 o 
  -1 -11   4      150.83      184.28      7.96 o 
   0 -11   4       14.36       73.31      8.08 o 
   1 -11   4      451.39      481.47     14.54 o 
   2 -11   4       17.97       25.19      3.35 o 
   3 -11   4     4946.92     4834.66     58.30 o 
   4 -11   4      951.71      863.53     26.74 o 
   5 -11   4        1.22       -4.70      4.91 o 
   6 -11   4      119.00      120.49      8.29 o 
   7 -11   4     2976.75     3007.95     50.33 o 
   8 -11   4     3135.39     2989.45     86.45 o 
   9 -11   4        3.27        6.09      4.97 o 
  10 -11   4        3.43       10.18      5.34 o 
  11 -11   4        0.23       -5.02      5.20 o 
  12 -11   4       14.27       12.60      6.28 o 
  -7 -10   4        5.33       -5.59      5.45 o 
  -6 -10   4      214.45      215.23     13.47 o 
  -5 -10   4      561.31      600.99     17.37 o 
  -4 -10   4     2170.16     2102.72     52.45 o 
  -3 -10   4      436.65      490.59     14.35 o 
  -2 -10   4      172.11      144.72     10.53 o 
  -1 -10   4      172.63      186.05      6.89 o 
   0 -10   4      812.00      812.68     15.61 o 
   1 -10   4     2279.81     2258.30     29.94 o 
   2 -10   4       44.80       33.50      3.35 o 
   3 -10   4     2662.11     2660.27     33.55 o 
   4 -10   4     2034.95     2007.58     48.47 o 
   5 -10   4      865.54      815.32     18.47 o 
   6 -10   4     9760.84     9475.00    139.80 o 
   7 -10   4      450.16      457.74     16.82 o 
   8 -10   4      183.03      197.00      9.75 o 
   9 -10   4       62.23       61.00      6.66 o 
  10 -10   4       54.21       41.80      6.35 o 
  11 -10   4     3291.34     3177.70     54.70 o 
  12 -10   4      814.24      782.47     21.19 o 
  -8  -9   4       87.56       97.51      9.97 o 
  -7  -9   4      327.84      329.22     13.90 o 
  -6  -9   4     1622.19     1586.78     31.68 o 
  -5  -9   4     1041.49     1031.75     23.01 o 
  -4  -9   4       34.29       32.37      6.24 o 
  -3  -9   4        0.22       11.16      4.15 o 
  -2  -9   4     1583.40     1582.81     22.28 o 
  -1  -9   4     1617.62     1538.56     18.88 o 
   0  -9   4     7116.53     6942.39     81.83 o 
   1  -9   4     1217.70     1186.11     17.43 o 
   2  -9   4     1848.32     1674.31     22.39 o 
   3  -9   4      398.30      429.02      8.04 o 
   4  -9   4     3107.16     2954.85     37.24 o 
   5  -9   4      886.53      908.04     19.14 o 
   6  -9   4      624.66      666.63     16.14 o 
   7  -9   4      711.18      673.70     16.52 o 
   8  -9   4      160.88      146.03      8.81 o 
   9  -9   4     2601.38     2554.46     44.11 o 
  10  -9   4     3774.83     3698.67     61.08 o 
  11  -9   4     1470.45     1474.94     30.50 o 
  12  -9   4       49.55       45.85      7.32 o 
  13  -9   4      128.38      135.52     10.50 o 
  -9  -8   4      468.23      445.22     16.85 o 
  -8  -8   4      737.18      736.58     20.39 o 
  -7  -8   4     1052.30     1016.55     24.87 o 
  -6  -8   4       57.37       38.74      7.03 o 
  -5  -8   4      118.04      101.85      7.97 o 
  -4  -8   4      416.30      414.91     12.69 o 
  -3  -8   4     2456.77     2447.17     31.75 o 
  -2  -8   4     9920.21     9879.42    113.40 o 
  -1  -8   4     1250.99     1208.72     15.30 o 
   0  -8   4     2452.41     2495.84     31.83 o 
   1  -8   4       57.03       48.78      3.18 o 
   2  -8   4      242.33      187.72      8.06 o 
   3  -8   4     4044.64     4034.44     42.06 o 
   4  -8   4       15.27       23.04      2.04 o 
   5  -8   4      357.47      362.78     11.00 o 
   6  -8   4       24.15       25.10      4.39 o 
   7  -8   4     1692.24     1541.65     28.46 o 
   8  -8   4     1559.03     1523.47     28.89 o 
   9  -8   4      337.88      351.82     12.41 o 
  10  -8   4      921.18      924.14     21.64 o 
  11  -8   4      988.25      965.63     23.17 o 
  12  -8   4      638.83      627.20     18.50 o 
  13  -8   4      737.33      793.18     21.60 o 
  -9  -7   4      763.38      781.52     21.25 o 
  -8  -7   4      249.21      251.59     17.15 o 
  -7  -7   4       68.59       57.87      6.79 o 
  -6  -7   4      938.12      922.26     20.95 o 
  -5  -7   4     3014.09     2952.31     48.12 o 
  -4  -7   4     3392.57     3483.98     58.19 o 
  -3  -7   4       16.36       17.18      2.82 o 
  -2  -7   4       34.80       45.89      3.28 o 
  -1  -7   4      138.76      131.21     12.15 o 
   0  -7   4      318.54      358.22      7.40 o 
   1  -7   4    13455.02    13231.98    194.89 o 
   2  -7   4     1189.04     1126.90     15.10 o 
   3  -7   4      295.78      296.98      7.32 o 
   4  -7   4     1498.56     1389.15     24.64 o 
   5  -7   4     1049.00      951.45     18.92 o 
   6  -7   4      139.29      124.08     11.40 o 
   7  -7   4      479.76      485.80     13.20 o 
   8  -7   4     1857.12     1887.22     33.81 o 
   9  -7   4       92.24       89.56      7.12 o 
  10  -7   4      362.73      346.98     13.02 o 
  11  -7   4     2279.32     2269.84     43.02 o 
  12  -7   4      919.14      932.96     23.02 o 
  13  -7   4      234.09      226.13     12.40 o 
 -10  -6   4      887.98      922.70     23.70 o 
  -9  -6   4       23.91       23.19      6.04 o 
  -8  -6   4      832.29      791.89     22.19 o 
  -7  -6   4      792.72      810.81     19.61 o 
  -6  -6   4     2686.70     2660.73     44.34 o 
  -5  -6   4     3928.61     3909.11     52.29 o 
  -4  -6   4     2112.61     2123.56     27.89 o 
  -3  -6   4     3148.80     3241.71     48.09 o 
  -2  -6   4     1846.33     1804.11     23.48 o 
  -1  -6   4     8980.57     8463.94     83.95 o 
   0  -6   4     6351.79     6352.11     73.47 o 
   1  -6   4      398.02      374.94      8.56 o 
   2  -6   4     1017.03      886.24     10.69 o 
   3  -6   4      352.60      360.70      9.47 o 
   4  -6   4     9277.33     9206.27    133.27 o 
   5  -6   4     8760.11     8918.76    129.83 o 
   6  -6   4     1679.25     1728.60     49.10 o 
   7  -6   4      892.04      895.05     18.94 o 
   8  -6   4      126.07      154.60     13.55 o 
   9  -6   4     4707.99     4533.16     71.81 o 
  10  -6   4      585.00      593.89     16.72 o 
  11  -6   4      432.45      395.17     14.53 o 
  12  -6   4      107.73      104.56      8.85 o 
  13  -6   4      156.57      184.44     13.09 o 
 -10  -5   4      190.45      180.77     11.13 o 
  -9  -5   4      490.63      491.46     15.79 o 
  -8  -5   4      923.53      899.01     20.96 o 
  -7  -5   4     2614.68     2607.58     43.89 o 
  -6  -5   4      553.89      580.24      9.77 o 
  -5  -5   4     1735.03     1760.88     20.78 o 
  -4  -5   4     2415.89     2355.93     26.01 o 
  -3  -5   4     4161.75     4027.42     58.34 o 
  -2  -5   4     5490.88     5386.19     62.60 o 
  -1  -5   4      164.43      197.89      4.48 o 
   0  -5   4     1621.09     1802.00     26.28 o 
   1  -5   4      233.44      228.99      5.93 o 
   2  -5   4    10243.91    10429.16    119.82 o 
   3  -5   4     6539.26     6697.31     97.50 o 
   4  -5   4     4472.46     4334.84     65.04 o 
   5  -5   4     4028.27     4338.50     65.82 o 
   6  -5   4      662.49      694.51     48.29 o 
   7  -5   4     1089.51     1075.64     21.67 o 
   8  -5   4     1291.90     1230.92     24.78 o 
   9  -5   4     1456.81     1437.55     28.47 o 
  11  -5   4      301.08      263.93     23.75 o 
  12  -5   4      868.98      864.01     22.33 o 
 -11  -4   4       58.52       32.77     11.20 o 
 -10  -4   4        9.64       -0.72      8.23 o 
  -9  -4   4     2708.56     2769.14     47.32 o 
  -8  -4   4     1236.71     1312.59     20.51 o 
  -7  -4   4      666.31      670.81     10.88 o 
  -6  -4   4       24.04       13.98      2.60 o 
  -5  -4   4     2943.70     3137.87     33.67 o 
  -4  -4   4     5358.72     5327.96     62.17 o 
  -3  -4   4     2313.09     2443.57     30.05 o 
  -2  -4   4     7351.22     7668.34    106.83 o 
  -1  -4   4      857.25      869.63     12.32 o 
   0  -4   4     4798.29     4883.70     57.33 o 
   2  -4   4     1658.44     1508.34     24.40 o 
   3  -4   4      944.79      855.70     20.40 o 
   4  -4   4        9.23       14.15      3.04 o 
   5  -4   4      620.28      578.60     13.39 o 
   6  -4   4     3027.33     2888.50     36.38 o 
   7  -4   4     3149.26     3181.20     40.47 o 
   8  -4   4      440.35      433.38     13.31 o 
   9  -4   4       10.03        5.32      4.82 o 
  10  -4   4        8.48        9.58      5.90 o 
  11  -4   4      241.79      224.09     11.67 o 
  12  -4   4     1370.41     1315.85     29.20 o 
 -12  -3   4     1578.40     1702.58     51.58 o 
 -11  -3   4     1654.92     1788.06     51.58 o 
 -10  -3   4      298.96      293.60     18.86 o 
  -9  -3   4      909.78      892.77     16.14 o 
  -8  -3   4      151.99      131.24      5.74 o 
  -7  -3   4     1665.16     1712.54     20.82 o 
  -6  -3   4     4647.54     4667.49     55.62 o 
  -5  -3   4     1409.95     1511.54     20.38 o 
  -4  -3   4     2651.26     2748.39     33.54 o 
  -3  -3   4       25.91       28.96      5.06 o 
  -2  -3   4     6930.75     6969.47     79.27 o 
  -1  -3   4    32043.29    31661.53    439.16 o 
   0  -3   4      675.35      696.53     12.28 o 
   1  -3   4      455.50      546.23     10.33 o 
   2  -3   4     1389.69     1538.28     33.72 o 
   3  -3   4     4076.19     4515.43     77.22 o 
   4  -3   4     4187.57     4107.41     42.03 o 
   5  -3   4     3159.18     3177.81     38.96 o 
   6  -3   4      292.60      264.14      5.53 o 
   7  -3   4        1.09        3.42      3.03 o 
   8  -3   4      201.71      198.14      5.79 o 
   9  -3   4     2035.61     2066.27     37.72 o 
  10  -3   4      373.10      391.51     17.00 o 
  11  -3   4      289.37      280.65     12.53 o 
  12  -3   4      792.95      784.60     31.39 o 
 -12  -2   4     2350.14     2490.04     66.15 o 
 -11  -2   4       10.76       27.76      9.56 o 
 -10  -2   4      227.56      234.04      8.69 o 
  -9  -2   4      685.19      701.64     13.74 o 
  -8  -2   4     1340.20     1345.98     24.32 o 
  -7  -2   4     1887.46     1899.04     31.05 o 
  -6  -2   4       27.25       36.41      3.84 o 
  -5  -2   4      345.86      353.98      7.40 o 
  -4  -2   4     8070.08     8361.79    115.81 o 
  -3  -2   4     2382.03     2268.79     33.85 o 
  -2  -2   4    10904.50    11550.24    129.71 o 
  -1  -2   4    10730.16    11145.65    127.44 o 
   0  -2   4     2175.53     2115.03     31.54 o 
   1  -2   4     6006.56     6260.56     90.46 o 
   2  -2   4     5464.22     5621.51     65.61 o 
   3  -2   4     7040.75     7101.92     71.12 o 
   4  -2   4     6904.51     7188.03     72.42 o 
   5  -2   4       11.66       15.69      1.88 o 
   6  -2   4      713.01      702.51     10.27 o 
   7  -2   4      708.60      757.51     11.29 o 
   8  -2   4     1236.46     1350.68     17.74 o 
   9  -2   4     3688.87     3745.52     49.74 o 
  10  -2   4      181.80      199.14     10.69 o 
  11  -2   4      632.28      689.30     28.32 o 
  12  -2   4      355.02      323.87     20.86 o 
 -12  -1   4        0.99       14.26      9.05 o 
 -11  -1   4      105.02      106.60      6.63 o 
 -10  -1   4     3598.82     3683.99     47.50 o 
  -9  -1   4     3711.41     3799.18     58.16 o 
  -8  -1   4      319.21      331.67     10.50 o 
  -7  -1   4       44.94       52.13      4.83 o 
  -6  -1   4      876.53      946.52     17.58 o 
  -5  -1   4      428.55      502.16     20.40 o 
  -4  -1   4    10110.42    10180.91    140.23 o 
  -3  -1   4     2842.03     3132.78     45.29 o 
  -2  -1   4      276.82      289.00      5.24 o 
  -1  -1   4     1967.03     1848.54     22.95 o 
   0  -1   4      827.92      805.44     15.67 o 
   1  -1   4    13920.73    13811.84    160.06 o 
   2  -1   4    13156.13    13939.13    138.15 o 
   3  -1   4      471.03      533.91      7.58 o 
   4  -1   4     1657.10     1676.21     19.21 o 
   5  -1   4        4.01       -0.03      1.71 o 
   6  -1   4     2994.54     3105.80     34.19 o 
   7  -1   4     3561.24     3612.41     39.66 o 
   8  -1   4        3.35        7.20      2.67 o 
   9  -1   4     1197.51     1261.12     20.29 o 
  10  -1   4     1829.46     1804.42     51.58 o 
  11  -1   4     1732.28     1741.69     51.69 o 
  12  -1   4      828.02      856.17     33.84 o 
 -13   0   4      122.10      101.84     13.75 o 
 -12   0   4     1783.34     1905.11     29.22 o 
 -11   0   4     1869.47     1899.22     28.39 o 
 -10   0   4     2359.54     2494.56     41.49 o 
  -9   0   4      607.60      598.60     11.77 o 
  -8   0   4      246.66      231.22      8.83 o 
  -7   0   4     2951.20     3009.35     46.01 o 
  -6   0   4      877.17      804.08     15.66 o 
  -5   0   4      132.36      124.45      5.62 o 
  -4   0   4     1173.03     1088.70     18.29 o 
  -3   0   4     8797.41     9406.24    129.15 o 
  -2   0   4     1274.38     1313.93     25.05 o 
  -1   0   4     8619.54     8643.80    167.89 o 
   0   0   4       49.57       42.74      2.88 o 
   1   0   4     2979.27     3057.10     91.31 o 
   2   0   4      735.13      656.87     27.79 o 
   3   0   4       15.56       30.87      2.30 o 
   4   0   4     3751.84     3867.95     50.29 o 
   5   0   4     6808.16     6732.82     78.82 o 
   6   0   4     3634.31     3712.94     45.93 o 
   7   0   4      158.95      134.58      7.44 o 
   8   0   4       74.25       72.24      5.04 o 
   9   0   4     1351.07     1411.15     22.73 o 
  10   0   4     2072.29     2079.06     31.48 o 
  11   0   4       88.62       95.50     13.45 o 
 -13   1   4     1265.49     1362.33     23.70 o 
 -12   1   4     1145.55     1156.68     20.57 o 
 -11   1   4        8.94        1.25      4.40 o 
 -10   1   4       71.92       76.70      6.50 o 
  -9   1   4       35.87       47.92      4.11 o 
  -8   1   4     1746.59     1805.85     24.73 o 
  -7   1   4    21560.06    22715.25    258.09 o 
  -6   1   4      748.92      770.58     11.85 o 
  -5   1   4        5.99        5.82      1.64 o 
  -4   1   4     3329.86     3684.97     94.94 o 
  -3   1   4     1139.96     1099.62     18.02 o 
  -2   1   4      421.01      230.42      8.13 o 
  -1   1   4        4.43        4.86      1.74 o 
   0   1   4      466.95      512.86     11.61 o 
   1   1   4      564.57      530.31     24.99 o 
   2   1   4    15098.88    15529.53    176.40 o 
   3   1   4    16624.85    16524.46    187.71 o 
   4   1   4     2478.18     2533.62     38.91 o 
   5   1   4        0.59        0.43      2.83 o 
   6   1   4     3496.66     3352.78     51.47 o 
   7   1   4     1142.90     1152.73     22.31 o 
   8   1   4     1888.20     1907.29     33.39 o 
   9   1   4     1578.51     1599.67     31.36 o 
  10   1   4      407.62      410.46     11.72 o 
  11   1   4      181.63      209.25     17.84 o 
 -13   2   4       87.32       91.32      6.94 o 
 -12   2   4       10.66        9.63      5.13 o 
 -11   2   4        1.24        2.62      4.45 o 
 -10   2   4     2592.39     2681.82     44.15 o 
  -9   2   4     4348.39     4383.93     54.13 o 
  -8   2   4       41.05       53.26      3.86 o 
  -7   2   4      450.12      482.37      7.43 o 
  -6   2   4     1496.24     1465.24     16.56 o 
  -5   2   4      594.16      743.89      9.11 o 
  -4   2   4    13129.86    13987.21    156.56 o 
  -3   2   4     8105.89     7972.54    516.10 o 
  -2   2   4     1501.81     1511.81     23.01 o 
  -1   2   4     6750.43     7048.12     95.09 o 
   0   2   4    24989.94    25820.46    403.15 o 
   1   2   4     4793.15     4524.62     52.42 o 
   2   2   4      216.35      225.03     11.07 o 
   3   2   4      525.31      597.72     12.70 o 
   4   2   4      631.45      538.37     21.14 o 
   5   2   4        2.06        2.91      3.32 o 
   6   2   4     4526.64     4648.79     69.88 o 
   7   2   4     3731.93     3766.28     58.65 o 
   8   2   4      365.97      353.98     12.23 o 
   9   2   4      988.33      976.74     38.62 o 
  10   2   4      217.38      211.86     11.17 o 
 -13   3   4       43.81       33.14      6.32 o 
 -12   3   4      698.21      687.30     23.26 o 
 -11   3   4      762.83      797.92     19.13 o 
 -10   3   4      540.39      549.60     14.76 o 
  -9   3   4     2349.54     2395.61     27.10 o 
  -8   3   4     2050.12     2140.53     24.29 o 
  -7   3   4     1479.10     1549.99     17.92 o 
  -6   3   4    12325.83    12326.26    121.78 o 
  -5   3   4    13922.76    15086.31    169.68 o 
  -4   3   4     8001.99     8420.78     95.17 o 
  -3   3   4      111.94      133.85      5.02 o 
  -2   3   4      503.49      475.67      9.24 o 
  -1   3   4     4543.79     4672.12     53.64 o 
   0   3   4     5605.99     5903.87     67.84 o 
   1   3   4     1082.53     1108.05     14.95 o 
   2   3   4      145.39      178.96      4.71 o 
   3   3   4       77.40      101.50     10.79 o 
   4   3   4     6125.54     6058.77     88.31 o 
   5   3   4     3450.22     3400.37     52.97 o 
   6   3   4        2.96        1.83      3.72 o 
   7   3   4      944.18      953.87     20.90 o 
   8   3   4      150.52      127.21      9.41 o 
   9   3   4       51.34       44.84      6.29 o 
  10   3   4     1438.50     1510.55     31.11 o 
 -14   4   4      209.64      209.33     12.00 o 
 -13   4   4      548.37      555.65     31.59 o 
 -12   4   4      729.02      743.37     19.14 o 
 -11   4   4       47.72       42.42      5.91 o 
 -10   4   4      406.75      396.83     12.53 o 
  -9   4   4     2868.50     2983.64     32.92 o 
  -8   4   4     7268.69     7387.77     75.08 o 
  -7   4   4     5123.22     5120.36     52.71 o 
  -6   4   4       14.46       13.30      2.39 o 
  -5   4   4     1317.05     1405.25     18.53 o 
  -4   4   4     4243.93     4383.72     50.98 o 
  -3   4   4    21189.29    21545.60    295.40 o 
  -2   4   4    13515.04    14167.39    158.30 o 
  -1   4   4    18020.47    19141.41    214.49 o 
   0   4   4     3819.75     3713.81     43.92 o 
   1   4   4       56.15       84.10      5.78 o 
   2   4   4     4262.50     3985.33     59.76 o 
   3   4   4     3086.16     3185.19     49.47 o 
   4   4   4        3.64        3.40      3.82 o 
   5   4   4       73.84       74.27      8.46 o 
   6   4   4       11.45        8.94      4.38 o 
   7   4   4     2160.22     2218.16     39.21 o 
   8   4   4     2183.08     2283.14     40.93 o 
   9   4   4      416.44      409.95     14.87 o 
 -14   5   4      733.50      778.35     21.33 o 
 -13   5   4      592.42      620.27     18.12 o 
 -12   5   4      291.50      309.93     12.32 o 
 -11   5   4        1.42       -0.27      8.10 o 
 -10   5   4     1692.65     1646.75     50.00 o 
  -9   5   4     1764.41     1792.49     21.57 o 
  -8   5   4        6.56       14.17      2.63 o 
  -7   5   4     1018.13     1061.65     13.52 o 
  -6   5   4      349.53      360.08      7.32 o 
  -5   5   4     2377.33     2424.51     59.04 o 
  -4   5   4    10252.13    10527.37    143.45 o 
  -3   5   4     8506.77     8639.13     98.11 o 
  -2   5   4     1405.80     1395.87     18.16 o 
  -1   5   4      141.24      176.46      3.94 o 
   0   5   4     2393.04     2251.09     28.01 o 
   1   5   4     1398.07     1503.09     35.56 o 
   2   5   4     1659.82     1637.22     28.47 o 
   3   5   4      607.89      588.52     14.73 o 
   4   5   4      631.33      506.01     14.04 o 
   5   5   4     4647.07     4572.47     70.74 o 
   6   5   4      560.38      565.82     15.94 o 
   7   5   4     3022.24     3000.99     50.92 o 
   8   5   4       15.84       14.39      5.53 o 
   9   5   4       57.29       48.07      7.61 o 
 -14   6   4       19.19       16.88      7.41 o 
 -13   6   4      143.27      139.48     12.01 o 
 -12   6   4     1176.18     1188.31     25.94 o 
 -11   6   4      917.92      924.46     21.38 o 
 -10   6   4      519.44      514.88     16.95 o 
  -9   6   4      676.27      667.85     10.64 o 
  -8   6   4       79.05       92.00      4.29 o 
  -7   6   4     3155.52     3183.08     39.50 o 
  -6   6   4     7961.17     8151.69    114.60 o 
  -5   6   4      432.48      461.20      9.50 o 
  -4   6   4      819.80      816.40     13.02 o 
  -3   6   4      692.62      750.57     11.59 o 
  -2   6   4     3944.72     4099.06     48.05 o 
  -1   6   4     5313.77     5208.98     52.38 o 
   0   6   4     2323.94     2144.66     43.46 o 
   1   6   4      439.97      353.74     10.81 o 
   2   6   4      626.20      614.23     15.03 o 
   3   6   4      180.24      152.03      8.87 o 
   4   6   4     1812.77     1876.24     33.96 o 
   5   6   4     2629.13     2743.93     46.69 o 
   6   6   4      154.32      150.60     10.21 o 
   7   6   4      544.59      528.70     16.76 o 
   8   6   4      121.82      119.97      9.53 o 
 -14   7   4      669.52      657.61     28.63 o 
 -13   7   4     2558.74     2648.42     47.37 o 
 -12   7   4     1133.74     1125.62     25.17 o 
 -11   7   4        2.42        1.00      4.55 o 
 -10   7   4        1.69       -2.02      4.10 o 
  -9   7   4       62.94       68.51      3.90 o 
  -8   7   4     2522.58     2603.93     33.87 o 
  -7   7   4      276.47      263.89      8.32 o 
  -6   7   4      583.67      555.92     10.08 o 
  -5   7   4       77.60       99.05      4.20 o 
  -4   7   4      118.49      146.58     12.27 o 
  -3   7   4     4701.48     4832.89     56.69 o 
  -2   7   4     2141.35     2163.63     26.94 o 
  -1   7   4       54.70       25.61      2.51 o 
   0   7   4       11.25       15.59      3.81 o 
   1   7   4       46.36       56.94      5.47 o 
   2   7   4     4833.77     4742.02     72.61 o 
   3   7   4     1261.97     1256.40     30.37 o 
   4   7   4     1406.43     1367.79     34.28 o 
   5   7   4      700.12      706.08     19.01 o 
   6   7   4      994.14      983.53     23.79 o 
   7   7   4        3.85        9.37      5.73 o 
   8   7   4     1893.81     1966.29     39.38 o 
 -14   8   4     1014.78      995.48     36.04 o 
 -13   8   4      284.12      283.41     24.87 o 
 -12   8   4        1.50       -6.65      4.79 o 
 -11   8   4     2875.82     2868.43     48.79 o 
 -10   8   4     1164.54     1149.17     24.23 o 
  -9   8   4     4621.50     4599.72     56.72 o 
  -8   8   4     2008.53     1973.50     32.63 o 
  -7   8   4      261.04      235.17      8.88 o 
  -6   8   4     1313.43     1203.57     15.55 o 
  -5   8   4      929.11      984.83     13.25 o 
  -4   8   4     1325.89     1275.00     18.16 o 
  -3   8   4     3233.43     3202.29     39.02 o 
  -2   8   4        0.63       -1.26      1.93 o 
  -1   8   4      151.56      127.59      7.96 o 
   0   8   4      253.54      227.97     15.11 o 
   1   8   4     3872.15     3759.90     59.45 o 
   2   8   4     5118.00     4871.56     75.17 o 
   3   8   4      768.94      782.65     19.41 o 
   4   8   4     2309.77     2345.84     42.20 o 
   5   8   4      210.50      225.72     12.37 o 
   6   8   4      535.69      559.89     18.01 o 
   7   8   4      678.50      750.94     21.67 o 
 -14   9   4        0.29        1.84      7.87 o 
 -13   9   4       10.09        9.15      8.38 o 
 -12   9   4      276.67      281.17     12.63 o 
 -11   9   4     3227.71     3191.94     53.46 o 
 -10   9   4      330.82      339.22     12.42 o 
  -9   9   4     1376.58     1324.09     35.66 o 
  -8   9   4       35.81       38.49      3.93 o 
  -7   9   4      703.52      737.49     13.28 o 
  -6   9   4     9182.39     9098.17     91.41 o 
  -5   9   4     2321.85     2256.17     25.73 o 
  -4   9   4      200.25      204.39      6.40 o 
  -3   9   4     1589.28     1558.48     26.37 o 
  -2   9   4       54.43       45.70      7.00 o 
  -1   9   4      369.99      341.87     11.91 o 
   0   9   4     2063.73     2056.72     36.36 o 
   1   9   4     1892.03     1931.71     35.17 o 
   2   9   4     1098.40     1063.45     23.62 o 
   3   9   4      833.29      825.07     20.79 o 
   4   9   4     1303.46     1298.87     28.37 o 
   5   9   4     1321.97     1290.09     28.85 o 
   6   9   4       11.97       -5.20      5.80 o 
 -13  10   4       33.81       22.44      9.10 o 
 -12  10   4      512.95      525.20     23.87 o 
 -11  10   4      861.35      846.43     20.93 o 
 -10  10   4        0.06       -9.59      6.39 o 
  -9  10   4      150.75      131.71      5.90 o 
  -8  10   4    10473.20    10339.61    104.26 o 
  -7  10   4      795.82      810.72     14.91 o 
  -6  10   4      426.18      438.97      9.79 o 
  -5  10   4       16.07       16.91      4.65 o 
  -4  10   4      654.15      668.28     15.07 o 
  -3  10   4      579.30      548.51     20.76 o 
  -1  10   4     1177.86     1208.80     34.87 o 
   0  10   4        7.60       10.65      9.69 o 
   1  10   4       24.12       17.45      5.53 o 
   2  10   4     1138.74     1110.08     25.11 o 
   3  10   4      606.15      620.41     18.38 o 
   4  10   4      181.62      199.83     11.91 o 
   5  10   4     1693.41     1732.52     36.22 o 
 -13  11   4      125.15      126.79     14.37 o 
 -12  11   4       20.19       17.28      8.49 o 
 -11  11   4       33.00       38.09      8.79 o 
 -10  11   4      600.12      552.75     23.16 o 
  -9  11   4     1938.51     1963.58     28.34 o 
  -8  11   4      600.18      602.13     12.51 o 
  -7  11   4      345.11      329.07     12.18 o 
  -6  11   4        4.29        2.80      3.22 o 
  -5  11   4     5237.04     5116.52     62.51 o 
  -4  11   4     5469.60     5219.34    112.17 o 
  -3  11   4     1710.73     1611.22     42.64 o 
  -2  11   4      166.82      133.08     17.43 o 
  -1  11   4      348.13      339.26     12.70 o 
   0  11   4      669.46      612.89     17.67 o 
   1  11   4      785.98      761.89     24.36 o 
   2  11   4     1124.42     1135.37     26.19 o 
   3  11   4       60.95       53.64      7.53 o 
   4  11   4       55.10       70.21      8.63 o 
 -13  12   4       24.95       15.80      8.84 o 
 -12  12   4       91.76       76.48     11.81 o 
 -11  12   4     1733.31     1584.64     45.76 o 
 -10  12   4       98.18       92.64     11.30 o 
  -9  12   4     1030.90      960.00     17.18 o 
  -8  12   4       22.87       20.62      4.03 o 
  -7  12   4     2484.57     2540.01     34.61 o 
  -6  12   4      606.59      620.96     12.89 o 
  -5  12   4      809.06      792.57     26.02 o 
  -4  12   4      155.61      140.60      9.72 o 
  -3  12   4     1140.78     1127.18     33.84 o 
  -2  12   4      165.46      162.86     10.14 o 
  -1  12   4     2455.80     2125.70    339.74 o 
   0  12   4     2272.70     2215.35     41.34 o 
   1  12   4       31.49       42.98      6.93 o 
   2  12   4      359.19      356.57     16.28 o 
   3  12   4      655.45      666.25     20.79 o 
 -12  13   4      803.24      519.73     23.93 o 
 -11  13   4      984.63     1035.82     35.02 o 
 -10  13   4      527.53      491.20     22.29 o 
  -9  13   4        6.49        2.33      4.08 o 
  -8  13   4      338.59      375.89     10.38 o 
  -7  13   4      116.90      142.73      9.04 o 
  -6  13   4      327.03      320.02     12.20 o 
  -5  13   4      753.44      773.43     30.42 o 
  -4  13   4       95.80       92.53      7.75 o 
  -3  13   4      712.09      690.02     26.18 o 
  -2  13   4     1834.74     1896.25     36.53 o 
  -1  13   4     1019.70      991.04     33.38 o 
   0  13   4       14.44        9.17      5.87 o 
   1  13   4       12.11        1.38      5.88 o 
   2  13   4        4.47        0.78      6.16 o 
 -11  14   4        0.21       -7.11      7.52 o 
 -10  14   4     2241.31     2338.00     60.48 o 
  -9  14   4      147.62      161.76     12.04 o 
  -8  14   4      727.47      744.06     25.87 o 
  -7  14   4      167.27      196.63     10.61 o 
  -6  14   4      406.81      458.81     30.27 o 
  -5  14   4      850.25      923.95     25.43 o 
  -4  14   4      804.15      819.81     21.01 o 
  -3  14   4      661.44      653.21     25.92 o 
  -2  14   4        0.52       10.22      7.57 o 
   0  14   4      722.81      733.88     21.62 o 
 -10  15   4      946.40     1055.20     35.33 o 
  -9  15   4       17.77       32.77      8.03 o 
  -8  15   4        9.47       19.58      7.57 o 
  -7  15   4      697.18      738.69     27.40 o 
  -6  15   4      222.68      221.73     24.74 o 
  -5  15   4     1889.62     2036.35     57.11 o 
  -4  15   4      327.84      345.97     14.33 o 
  -3  15   4      140.04      142.21     10.81 o 
  -2  15   4       87.71       56.29     10.89 o 
  -8  16   4      499.84      505.15     22.65 o 
  -7  16   4      838.20      916.29     32.31 o 
  -6  16   4      369.33      449.63     22.95 o 
  -5  16   4       13.71       21.87      6.40 o 
   1 -16   5       12.94       10.38      8.64 o 
   2 -16   5       40.30       32.67      9.36 o 
   3 -16   5       61.60       72.85     11.25 o 
   4 -16   5      464.07      542.42     24.23 o 
   5 -16   5      983.77     1016.50     34.20 o 
   6 -16   5      491.34      471.72     22.60 o 
   7 -16   5       66.85       74.33     11.35 o 
   8 -16   5      280.07      295.96     18.76 o 
  -1 -15   5      159.18      142.58     12.97 o 
   0 -15   5      472.89      453.37     22.95 o 
   1 -15   5       73.13       83.28     11.81 o 
   2 -15   5      622.96      694.06     27.50 o 
   3 -15   5     1900.98     1911.67     51.84 o 
   4 -15   5      114.00      128.53     13.70 o 
   5 -15   5      214.78      194.53     14.83 o 
   6 -15   5       39.41       67.38     10.22 o 
   7 -15   5      164.07      193.25     14.98 o 
   8 -15   5      421.33      480.56     22.29 o 
   9 -15   5     1193.43     1269.66     39.62 o 
  10 -15   5      147.37      141.10     15.03 o 
  -3 -14   5      696.01      733.21     16.88 o 
  -2 -14   5      103.82      114.63     13.66 o 
  -1 -14   5       46.90       70.56      6.11 o 
   0 -14   5      304.41      335.95     10.60 o 
   1 -14   5     1286.59     1321.55     39.57 o 
   2 -14   5      427.13      423.56     20.55 o 
   3 -14   5       89.52       83.84     10.79 o 
   4 -14   5      832.00      825.65     28.53 o 
   5 -14   5      153.16      170.80     14.16 o 
   6 -14   5     3597.92     3659.40     84.97 o 
   7 -14   5     1100.26     1099.21     34.36 o 
   8 -14   5      348.11      336.75     18.30 o 
   9 -14   5      440.15      497.23     22.44 o 
  10 -14   5       34.61       48.43     18.71 o 
  -4 -13   5      196.42      209.11      9.97 o 
  -3 -13   5       12.69       10.63      4.69 o 
  -2 -13   5      231.94      238.49     11.35 o 
  -1 -13   5     1878.76     1905.81     28.80 o 
   0 -13   5      391.92      407.41     10.95 o 
   1 -13   5      107.35      163.39      9.00 o 
   2 -13   5      750.14      670.85     25.31 o 
   3 -13   5      294.25      313.64     17.28 o 
   4 -13   5     3074.28     2921.32     69.32 o 
   5 -13   5     2297.59     2123.99     53.53 o 
   6 -13   5      475.62      497.28     21.11 o 
   7 -13   5      354.20      324.38     17.48 o 
   8 -13   5       97.10       91.29     18.58 o 
   9 -13   5      430.46      437.77     33.46 o 
  10 -13   5     1202.15     1229.47     27.72 o 
  11 -13   5      415.80      416.88     25.10 o 
  -5 -12   5        7.57        2.56      6.24 o 
  -4 -12   5       39.67       38.01      6.72 o 
  -3 -12   5      268.61      262.89      9.76 o 
  -2 -12   5      871.39      834.92     16.34 o 
  -1 -12   5     1167.21     1173.98     19.90 o 
   0 -12   5      274.80      274.12     10.14 o 
   1 -12   5     2566.20     2598.65     34.87 o 
   2 -12   5       23.77       39.76      5.54 o 
   3 -12   5     3956.42     3827.59     85.84 o 
   4 -12   5      958.53      925.60     28.88 o 
   5 -12   5      198.73      178.01     13.19 o 
   6 -12   5      479.46      467.07     19.63 o 
   7 -12   5      719.04      686.27     18.20 o 
   8 -12   5     1031.19     1039.31     23.68 o 
   9 -12   5     2048.68     2031.93     38.55 o 
  10 -12   5        3.90        3.24      6.57 o 
  11 -12   5       32.12       37.02      7.12 o 
  12 -12   5        1.26       -1.45      6.16 o 
  -6 -11   5       83.70      109.83     25.20 o 
  -5 -11   5       12.07        7.83      4.26 o 
  -4 -11   5     3122.53     3128.08     52.73 o 
  -3 -11   5      193.15      206.96     10.15 o 
  -2 -11   5       19.78       45.16      4.77 o 
  -1 -11   5      616.52      607.17     13.45 o 
   0 -11   5      366.60      363.99      8.14 o 
   1 -11   5     4608.00     4666.20     57.19 o 
   2 -11   5     1206.53     1180.53     17.96 o 
   3 -11   5     1141.20     1107.70     31.80 o 
   4 -11   5     1114.66      979.12     29.29 o 
   5 -11   5       45.05       43.15      7.52 o 
   6 -11   5     3965.82     3957.70     63.71 o 
   7 -11   5     1400.38     1334.92     26.96 o 
   8 -11   5      323.57      309.10     12.31 o 
   9 -11   5      309.86      317.40     12.75 o 
  10 -11   5        6.01       17.26      5.74 o 
  11 -11   5     1138.73     1110.76     26.00 o 
  12 -11   5     1075.99     1053.42     37.73 o 
  -7 -10   5      414.24      427.04     16.12 o 
  -6 -10   5     2658.75     2635.74     47.20 o 
  -5 -10   5     1258.96     1213.36     26.23 o 
  -4 -10   5      107.03       89.91      7.34 o 
  -3 -10   5      274.28      276.94     10.95 o 
  -2 -10   5      509.72      552.65     12.11 o 
  -1 -10   5       43.51       56.12      6.96 o 
   0 -10   5     4460.88     4405.44     54.21 o 
   1 -10   5     1627.08     1664.93     23.21 o 
   2 -10   5       25.89       42.64      4.11 o 
   3 -10   5      121.46       81.26      5.85 o 
   4 -10   5     6326.34     5969.33    125.46 o 
   5 -10   5      177.97      233.32     18.53 o 
   6 -10   5     1612.04     1659.30     30.87 o 
   7 -10   5      213.90      187.31     10.58 o 
   8 -10   5      151.46      161.94      9.64 o 
   9 -10   5      509.68      471.45     14.92 o 
  10 -10   5     2523.74     2548.82     45.68 o 
  11 -10   5      519.41      527.26     17.00 o 
  12 -10   5       16.47       12.73      6.22 o 
  -8  -9   5      484.39      449.66     16.62 o 
  -7  -9   5     3071.50     3067.02     53.35 o 
  -6  -9   5      174.75      194.08     10.88 o 
  -5  -9   5       76.12       73.58      7.11 o 
  -4  -9   5        4.70       -0.76      3.90 o 
  -3  -9   5      421.36      425.67     12.55 o 
  -2  -9   5     4428.88     4432.21     61.38 o 
  -1  -9   5      143.22      149.84      5.42 o 
   0  -9   5       71.90       66.05      6.34 o 
   1  -9   5       70.60       90.22      5.76 o 
   2  -9   5      913.06      879.73     15.47 o 
   3  -9   5     2558.14     2430.69     30.10 o 
   4  -9   5     2713.55     2680.59     44.14 o 
   5  -9   5      337.84      394.34     21.40 o 
   6  -9   5     2693.87     2661.85     44.55 o 
   7  -9   5      502.09      474.33     14.00 o 
   8  -9   5     2149.78     2204.16     57.95 o 
   9  -9   5     1528.82     1492.74     29.65 o 
  10  -9   5       26.05       25.84      5.91 o 
  11  -9   5      122.23      160.08     10.97 o 
  12  -9   5      266.51      273.36     24.72 o 
  -9  -8   5     1924.28     1919.74     38.63 o 
  -8  -8   5        9.67       15.84      5.86 o 
  -7  -8   5      382.13      393.80     14.19 o 
  -6  -8   5      141.85      126.62     24.39 o 
  -5  -8   5     1773.33     1760.12     32.42 o 
  -4  -8   5     3178.38     3142.43     70.45 o 
  -3  -8   5     1307.97     1435.85     26.08 o 
  -2  -8   5       11.66       13.99      3.94 o 
  -1  -8   5        2.80       10.94      3.62 o 
   1  -8   5     3667.99     4017.69    109.58 o 
   2  -8   5       19.76       28.20      2.32 o 
   3  -8   5      250.49      266.22      5.02 o 
   4  -8   5        1.54        9.05      4.19 o 
   5  -8   5     2915.15     2718.13     44.39 o 
   6  -8   5     2078.55     2048.07     35.46 o 
   7  -8   5     2833.21     2844.93     47.25 o 
   8  -8   5     1336.98     1359.23     26.98 o 
   9  -8   5      632.12      639.37     17.25 o 
  10  -8   5        6.65       11.92      7.59 o 
  11  -8   5      768.85      706.33     19.76 o 
  12  -8   5      607.89      590.06     24.77 o 
  -9  -7   5      120.71      101.91      8.78 o 
  -8  -7   5      186.14      197.18     11.14 o 
  -7  -7   5      743.14      794.16     26.94 o 
  -6  -7   5     4113.59     4140.04     65.34 o 
  -5  -7   5     1650.86     1652.83     23.70 o 
  -4  -7   5        1.37        1.50      1.88 o 
  -2  -7   5       25.67       26.93      2.67 o 
  -1  -7   5     5345.92     5256.69     53.72 o 
   0  -7   5     3285.32     3146.13     38.36 o 
   1  -7   5     3788.52     3831.01     51.68 o 
   2  -7   5     1830.23     1847.27     26.82 o 
   3  -7   5        7.02        9.90      3.22 o 
   4  -7   5     5919.24     5726.76     85.58 o 
   5  -7   5     2259.99     2217.05     36.96 o 
   6  -7   5     1716.43     1775.06     31.32 o 
   7  -7   5      645.76      684.49     16.68 o 
   8  -7   5        5.00        8.56      4.66 o 
   9  -7   5     1582.43     1498.38     29.65 o 
  10  -7   5     3633.20     3468.94     58.32 o 
  11  -7   5     1379.44     1258.69     27.74 o 
  12  -7   5       71.99       61.71      7.87 o 
 -10  -6   5      623.43      589.87     28.07 o 
  -9  -6   5       58.64       50.67      7.02 o 
  -8  -6   5      303.49      291.41     12.18 o 
  -7  -6   5     2155.28     2225.19     39.33 o 
  -6  -6   5        3.11       -0.43      2.51 o 
  -5  -6   5      200.24      225.48      7.24 o 
  -4  -6   5        2.76        9.25      4.75 o 
  -3  -6   5     4227.67     4192.66     50.42 o 
  -2  -6   5    13031.65    12241.90    120.48 o 
  -1  -6   5     6982.42     7054.89     70.51 o 
   0  -6   5      375.68      454.04      8.05 o 
   1  -6   5     1206.91     1127.55     13.34 o 
   2  -6   5     4490.92     4452.12     53.04 o 
   3  -6   5      198.06      170.69      7.09 o 
   4  -6   5     2610.55     2598.95     43.76 o 
   5  -6   5      351.68      377.98     10.80 o 
   6  -6   5      120.81      129.99      7.64 o 
   7  -6   5     3287.15     3118.04     50.92 o 
   8  -6   5    11169.83    10876.00    160.15 o 
   9  -6   5      484.59      522.08     15.62 o 
  10  -6   5      258.51      234.34     17.87 o 
  11  -6   5      688.71      602.98     18.09 o 
  12  -6   5        2.67        1.57      7.62 o 
 -11  -5   5       60.75       59.92     13.09 o 
 -10  -5   5       32.03       25.46     10.02 o 
  -9  -5   5     1091.89     1124.37     37.22 o 
  -8  -5   5        6.21       -2.75      4.33 o 
  -7  -5   5      259.24      274.66      7.26 o 
  -6  -5   5        6.10       13.70      3.08 o 
  -5  -5   5     1716.92     1774.21     21.13 o 
  -4  -5   5     5887.37     5842.41     59.47 o 
  -3  -5   5     1817.90     1871.53     29.65 o 
  -2  -5   5     3382.25     3645.37     43.57 o 
  -1  -5   5     4136.57     4103.46     48.47 o 
   0  -5   5       23.78       41.01      4.14 o 
   1  -5   5     9742.83     9781.67    140.35 o 
   2  -5   5     5459.99     5100.58     71.78 o 
   3  -5   5     1716.32     1652.68     27.47 o 
   4  -5   5     1261.95     1280.97     22.89 o 
   5  -5   5     2315.16     2082.00     35.15 o 
   6  -5   5     1319.36     1271.20     24.07 o 
   7  -5   5     1105.78     1133.34     23.18 o 
   8  -5   5      170.97      121.19      8.38 o 
   9  -5   5       19.40        4.89      4.89 o 
  10  -5   5        2.35       -7.31      4.88 o 
  11  -5   5      513.08      492.74     24.39 o 
  12  -5   5     2042.99     2108.09     41.08 o 
 -11  -4   5     1196.70     1177.54     40.23 o 
 -10  -4   5     1419.15     1549.36     46.27 o 
  -9  -4   5       85.60       95.45     11.81 o 
  -8  -4   5      420.14      426.10     13.51 o 
  -7  -4   5      444.39      448.47      8.89 o 
  -6  -4   5     1062.30     1081.92     16.62 o 
  -5  -4   5     1423.96     1390.45     19.61 o 
  -4  -4   5      306.79      379.86      9.08 o 
  -3  -4   5     1738.59     1747.77     22.79 o 
  -2  -4   5      183.64      199.41      5.23 o 
  -1  -4   5    32791.07    32720.54    568.14 o 
   0  -4   5     9651.21     9471.37    135.28 o 
   1  -4   5     7971.89     8156.52    117.12 o 
   3  -4   5      146.14      158.75      9.76 o 
   4  -4   5       32.17       33.33      3.83 o 
   5  -4   5     4186.55     4129.04     74.22 o 
   6  -4   5        2.97        8.07      2.56 o 
   7  -4   5       77.27       54.41      5.87 o 
   8  -4   5      148.17      119.64     12.73 o 
   9  -4   5     1717.00     1620.38     31.64 o 
  10  -4   5     1203.46     1174.18     25.93 o 
  11  -4   5       85.70      108.58     14.42 o 
  12  -4   5      259.54      251.90     22.47 o 
 -12  -3   5     3027.88     3127.40     79.96 o 
 -11  -3   5       16.67       24.74     10.07 o 
 -10  -3   5      131.57      112.37     13.09 o 
  -9  -3   5     1672.41     1840.68     26.96 o 
  -8  -3   5     4856.21     4945.77     73.17 o 
  -7  -3   5     1605.54     1690.26     28.74 o 
  -6  -3   5       93.81      108.31     14.19 o 
  -5  -3   5     5643.53     5778.31     82.38 o 
  -4  -3   5      241.50      256.14      7.81 o 
  -3  -3   5     3465.13     3148.75     46.39 o 
  -2  -3   5    16680.39    17707.93    245.04 o 
  -1  -3   5       66.56       78.01      4.30 o 
   0  -3   5        1.29        6.57      6.47 o 
   1  -3   5     1867.90     2099.31     36.71 o 
   2  -3   5     6600.31     6224.71    121.47 o 
   3  -3   5     6775.17     7050.19     82.30 o 
   4  -3   5    15881.30    16298.60    239.95 o 
   5  -3   5     2383.46     2461.67     31.10 o 
   6  -3   5      107.74      102.84      4.15 o 
   7  -3   5      659.62      641.26     11.56 o 
   8  -3   5      152.27      161.62      9.54 o 
  10  -3   5      379.80      367.88     15.87 o 
  11  -3   5      125.22      135.56     10.10 o 
  12  -3   5       27.99       26.28     10.48 o 
 -12  -2   5       58.18       84.66     13.24 o 
 -11  -2   5     1740.81     1765.87     49.85 o 
 -10  -2   5      781.45      796.13     15.65 o 
  -9  -2   5     3063.95     3190.80     50.26 o 
  -8  -2   5     3784.63     3913.52     59.19 o 
  -7  -2   5      861.36      897.22     17.90 o 
  -6  -2   5        1.58        1.21      2.93 o 
  -5  -2   5        2.92       10.49      2.85 o 
  -4  -2   5     6325.64     6267.37     88.28 o 
  -3  -2   5      268.59      330.56      6.42 o 
  -2  -2   5      348.37      453.55      7.53 o 
  -1  -2   5     1222.72     1196.69     15.52 o 
   0  -2   5      399.40      403.86     10.48 o 
   1  -2   5     2062.57     2113.29     35.66 o 
   2  -2   5    28250.44    29219.90    483.09 o 
   3  -2   5     1303.49     1464.56     28.06 o 
   4  -2   5      271.68      294.51      6.16 o 
   5  -2   5      608.69      571.26      9.52 o 
   6  -2   5     2194.31     2302.05     26.18 o 
   7  -2   5      719.58      711.60     11.02 o 
   8  -2   5     1840.72     1859.20     22.96 o 
   9  -2   5     2293.51     2268.21     41.50 o 
  10  -2   5        3.15        7.97      5.29 o 
  11  -2   5      395.40      398.10     22.29 o 
  12  -2   5     1511.52     1541.38     48.87 o 
 -12  -1   5       79.51       82.62     12.99 o 
 -11  -1   5     3239.56     3364.44     44.99 o 
 -10  -1   5      162.04      180.20      9.76 o 
  -9  -1   5       80.91      102.15      7.24 o 
  -8  -1   5        0.47        9.25      3.73 o 
  -7  -1   5      635.74      660.58     14.52 o 
  -6  -1   5     6789.94     6602.02    124.72 o 
  -5  -1   5     7100.39     7683.23    107.62 o 
  -4  -1   5       41.64       25.74      3.58 o 
  -3  -1   5       43.93       15.67      2.60 o 
  -2  -1   5     3052.86     2932.30     30.07 o 
  -1  -1   5     8992.57     8751.67    100.57 o 
   0  -1   5      132.94       80.83      3.31 o 
   1  -1   5     1857.58     1921.53     24.18 o 
   2  -1   5       53.95       63.80      5.78 o 
   3  -1   5      701.63      786.21     10.34 o 
   4  -1   5     5685.10     5987.42     61.42 o 
   5  -1   5    11721.21    12140.38    121.79 o 
   6  -1   5     3607.31     3677.53     40.02 o 
   7  -1   5     1851.04     1889.03     27.38 o 
   8  -1   5      453.02      445.59      9.20 o 
   9  -1   5      154.39      151.58     14.93 o 
  10  -1   5     2938.56     3064.72     78.58 o 
  11  -1   5        2.99        6.80      9.20 o 
 -13   0   5      745.27      754.13     30.47 o 
 -12   0   5      438.04      484.78     12.98 o 
 -11   0   5       18.74       32.01      5.54 o 
 -10   0   5      350.08      361.37     12.18 o 
  -9   0   5      183.99      142.86      8.47 o 
  -8   0   5     1039.66     1093.11     16.80 o 
  -7   0   5     4178.48     4297.63     63.58 o 
  -6   0   5     4851.08     4984.32     72.10 o 
  -5   0   5      317.89      332.79      9.09 o 
  -4   0   5     7227.05     7768.41    108.16 o 
  -3   0   5    25380.23    26696.19    430.46 o 
  -2   0   5        6.15       11.54      2.79 o 
  -1   0   5     4843.77     5059.21     58.76 o 
   0   0   5       75.21      100.97      6.59 o 
   1   0   5     1798.55     2176.40     32.86 o 
   2   0   5     3187.52     3503.38     55.38 o 
   3   0   5     8215.13     8486.11     97.54 o 
   4   0   5     1487.10     1376.50     19.04 o 
   5   0   5     1008.26     1039.03     15.87 o 
   6   0   5        0.07       10.71      3.61 o 
   7   0   5      602.78      796.38     20.03 o 
   8   0   5     3335.39     3320.45     43.82 o 
   9   0   5     3504.77     3512.22     46.69 o 
  10   0   5     1562.11     1549.41     47.49 o 
  11   0   5       25.04       11.09      9.41 o 
 -13   1   5        1.50        2.27      4.57 o 
 -12   1   5       14.39       22.25      5.63 o 
 -11   1   5      207.25      189.14     10.07 o 
 -10   1   5       71.31       72.68      6.49 o 
  -9   1   5     3813.14     3831.32     58.94 o 
  -8   1   5     2078.51     2186.81     28.89 o 
  -7   1   5       89.27      112.99      4.63 o 
  -6   1   5      956.58      968.30     21.70 o 
  -5   1   5     3079.05     3144.65     46.81 o 
  -4   1   5    17648.79    18795.30    268.68 o 
  -3   1   5     3778.93     4049.42     57.89 o 
  -2   1   5     1833.16     1906.26     40.64 o 
  -1   1   5     2617.23     2581.67     74.56 o 
   0   1   5     2145.69     2405.38     31.10 o 
   1   1   5     5237.86     5081.62     87.22 o 
   2   1   5     8219.13     8211.98     94.51 o 
   3   1   5     1901.21     2385.96     36.71 o 
   4   1   5       10.64       14.53      3.16 o 
   5   1   5      407.77      352.41     10.21 o 
   6   1   5      901.90      897.41     18.31 o 
   7   1   5     4207.80     4285.98     65.21 o 
   8   1   5     1665.78     1627.48     29.76 o 
   9   1   5     1292.89     1312.18     22.19 o 
  10   1   5      223.21      223.62     18.10 o 
  11   1   5      794.27      745.80     31.59 o 
 -13   2   5        4.13        6.24      5.24 o 
 -12   2   5        7.86       -0.72      4.61 o 
 -11   2   5     2773.03     2904.15     48.38 o 
 -10   2   5     1318.86     1334.68     25.95 o 
  -9   2   5     2319.25     2447.58     40.39 o 
  -8   2   5      454.63      483.20     12.71 o 
  -7   2   5     1173.91     1244.65     17.58 o 
  -6   2   5     5370.37     5496.10     79.08 o 
  -5   2   5     1477.41     1621.02     26.44 o 
  -4   2   5     3223.27     3619.91    182.67 o 
  -3   2   5      890.11     1035.57     24.64 o 
  -2   2   5      602.78      631.48     17.61 o 
  -1   2   5     8959.18     8580.05    166.59 o 
   0   2   5    14586.65    15113.47    208.06 o 
   1   2   5       74.25       71.87      4.32 o 
   2   2   5     2963.03     3014.68     45.51 o 
   4   2   5       86.76       68.96      5.25 o 
   5   2   5      233.26      222.08      8.98 o 
   6   2   5      171.44      233.74     13.75 o 
   7   2   5      646.25      655.36     16.26 o 
   8   2   5     1095.76     1054.71     22.68 o 
   9   2   5      421.30      454.48     14.62 o 
  10   2   5     2667.25     2775.92     40.34 o 
 -13   3   5     1204.91     1252.48     27.39 o 
 -12   3   5      874.99      902.11     21.47 o 
 -11   3   5     1646.94     1602.52     30.64 o 
 -10   3   5      216.14      230.94     10.11 o 
  -9   3   5       77.63      130.50      8.21 o 
  -8   3   5      430.45      436.83      8.58 o 
  -7   3   5     8736.56     8905.71     89.00 o 
  -6   3   5     1970.42     1921.61     24.45 o 
  -5   3   5     1569.31     2082.30     31.00 o 
  -4   3   5       45.50       73.18      3.81 o 
  -3   3   5     1601.09     1351.84     45.09 o 
  -2   3   5     9707.16    10259.02    140.51 o 
  -1   3   5     7786.25     8403.12     95.00 o 
   0   3   5        7.30       11.97      2.06 o 
   1   3   5       12.46        6.95      4.14 o 
   3   3   5     9417.54     9208.24    130.86 o 
   4   3   5     3511.43     3392.79     52.58 o 
   5   3   5       22.40       17.63      4.29 o 
   6   3   5      132.93      132.20     14.21 o 
   7   3   5      498.36      530.58     15.24 o 
   8   3   5     1326.47     1318.52     27.07 o 
   9   3   5       50.24       51.93      6.77 o 
  10   3   5      132.97      133.68     10.17 o 
 -14   4   5      749.84      813.57     22.08 o 
 -13   4   5       37.26       39.27      6.93 o 
 -12   4   5      249.17      229.29     11.22 o 
 -11   4   5        4.05        0.55      4.54 o 
 -10   4   5     1818.53     1854.73     33.42 o 
  -9   4   5     9142.91     9234.15    131.77 o 
  -8   4   5     1465.17     1456.72     17.42 o 
  -7   4   5      517.45      524.42      9.47 o 
  -6   4   5      115.46      128.68      7.25 o 
  -5   4   5     2818.22     2964.76     43.34 o 
  -4   4   5     3123.66     3135.87     37.48 o 
  -3   4   5     7641.82     8079.00    111.85 o 
  -2   4   5      697.68      798.74     27.89 o 
  -1   4   5     2347.97     2137.07     26.20 o 
   0   4   5     3976.97     4282.85     64.94 o 
   1   4   5    15905.92    15960.51    179.49 o 
   2   4   5     2822.96     2820.91     34.72 o 
   3   4   5      909.21      892.77     18.54 o 
   4   4   5     2892.86     2895.88     46.65 o 
   5   4   5        5.37       -0.28      6.85 o 
   6   4   5     1767.12     1839.33     33.64 o 
   7   4   5     3417.90     3463.74     56.74 o 
   8   4   5       28.84       22.87      5.67 o 
   9   4   5       64.93       62.88      7.73 o 
 -14   5   5      895.88      966.95     26.81 o 
 -13   5   5       34.35       20.31      6.14 o 
 -12   5   5      711.23      693.82     18.71 o 
 -11   5   5     2292.08     2336.18     41.04 o 
 -10   5   5     1719.22     1719.83     31.75 o 
  -9   5   5      127.23      114.91      7.77 o 
  -8   5   5     2110.04     2087.38     27.71 o 
  -7   5   5      667.53      692.84     11.55 o 
  -6   5   5      626.47      647.99     10.60 o 
  -5   5   5    10829.95    11339.10    128.26 o 
  -4   5   5     7439.89     7680.81    107.22 o 
  -3   5   5     3122.52     3407.91    145.42 o 
  -2   5   5     5247.84     5141.29     59.59 o 
  -1   5   5      348.10      356.70      7.29 o 
   0   5   5     6435.75     6674.02     77.31 o 
   1   5   5        2.48       -2.77      4.24 o 
   2   5   5     1621.96     1646.33     29.10 o 
   3   5   5      627.24      577.70     15.01 o 
   4   5   5      925.00      972.10     20.96 o 
   5   5   5     4962.57     4792.06     74.03 o 
   6   5   5     1590.47     1597.27     31.11 o 
   7   5   5      360.56      322.21     13.15 o 
   8   5   5       22.69       20.14      6.26 o 
 -14   6   5       65.39       65.42      8.11 o 
 -13   6   5     1594.78     1623.35     33.17 o 
 -12   6   5     1749.06     1692.28     33.12 o 
 -11   6   5      223.83      200.14     10.35 o 
 -10   6   5      939.98      969.34     21.36 o 
  -9   6   5      318.99      321.15     11.94 o 
  -8   6   5     2563.12     2688.61     45.50 o 
  -7   6   5     2390.71     2344.91     30.22 o 
  -6   6   5     1442.64     1473.94     20.14 o 
  -5   6   5      439.81      330.14     10.76 o 
  -4   6   5     2580.89     2717.21     33.87 o 
  -3   6   5     2977.53     3030.40     36.99 o 
  -2   6   5     7250.28     7519.75     85.93 o 
  -1   6   5      122.25      129.11     11.68 o 
   0   6   5     3304.45     3246.83     39.66 o 
   1   6   5      886.24      847.22     21.19 o 
   2   6   5     1262.46     1235.74     24.31 o 
   3   6   5     6263.03     5941.11     89.15 o 
   4   6   5      259.15      261.15     16.26 o 
   5   6   5        3.16       -1.32      4.56 o 
   6   6   5      247.96      244.44     12.03 o 
   7   6   5       48.66       47.98      7.08 o 
   8   6   5     1852.99     1892.53     37.66 o 
 -14   7   5     1262.21     1278.56     29.33 o 
 -13   7   5     1077.99     1062.74     25.21 o 
 -12   7   5       85.28       89.03      8.07 o 
 -11   7   5      171.31      151.86      9.70 o 
 -10   7   5     1023.84     1012.63     23.77 o 
  -9   7   5     1347.84     1378.12     26.69 o 
  -8   7   5      223.51      246.62      7.18 o 
  -7   7   5     1082.22     1091.28     16.51 o 
  -6   7   5     2155.39     2023.27     26.56 o 
  -5   7   5     4463.59     4407.66     50.46 o 
  -4   7   5      145.85      178.43      7.54 o 
  -3   7   5     8566.13     8592.78    131.42 o 
  -2   7   5      702.19      686.92     10.84 o 
  -1   7   5      723.51      677.93      9.28 o 
   0   7   5      582.48      584.96     14.84 o 
   1   7   5     2897.61     2820.26     46.33 o 
   2   7   5      970.23      871.54     19.86 o 
   3   7   5      533.90      559.55     15.77 o 
   4   7   5      216.09      209.15     10.94 o 
   5   7   5     1148.95     1111.59     25.24 o 
   6   7   5     1535.83     1573.44     32.42 o 
   7   7   5      613.78      603.21     18.84 o 
 -14   8   5      194.05      211.40     14.42 o 
 -13   8   5        9.97        1.48      5.44 o 
 -12   8   5      436.94      412.91     14.79 o 
 -11   8   5     1729.66     1733.41     33.39 o 
 -10   8   5      896.20      852.81     20.20 o 
  -9   8   5      319.87      316.19     11.61 o 
  -8   8   5      424.34      370.91     10.39 o 
  -7   8   5     1209.23     1119.21     17.18 o 
  -6   8   5     2041.85     2059.44     23.96 o 
  -5   8   5     6866.27     6824.32     69.25 o 
  -4   8   5       67.73       79.29      4.53 o 
  -3   8   5        3.03        6.96      2.20 o 
  -2   8   5      811.68      834.35     12.59 o 
  -1   8   5      310.97      294.34     10.92 o 
   0   8   5     4316.33     4184.45     65.25 o 
   1   8   5      428.56      428.08     13.51 o 
   2   8   5     1961.23     1793.76     33.52 o 
   3   8   5      122.27       96.41      9.28 o 
   4   8   5     1112.87     1136.93     25.68 o 
   5   8   5     3934.02     4015.12     66.55 o 
   6   8   5       14.35        7.23      5.98 o 
 -14   9   5       89.26       92.23     13.24 o 
 -13   9   5     1736.02     1759.10     44.53 o 
 -12   9   5      876.40      907.73     22.50 o 
 -11   9   5      318.36      344.01     13.18 o 
 -10   9   5      800.04      766.67     19.00 o 
  -9   9   5     1948.86     1942.09     48.67 o 
  -8   9   5     5471.12     5257.06     63.70 o 
  -7   9   5     1097.89     1131.66     15.51 o 
  -6   9   5     2449.20     2327.57     26.78 o 
  -5   9   5       78.61       87.56      4.39 o 
  -4   9   5      504.26      582.70     10.87 o 
  -3   9   5      935.39      913.07     14.13 o 
  -2   9   5     2523.47     2434.37     58.23 o 
  -1   9   5       23.94       24.59      4.91 o 
   0   9   5     1469.76     1467.57     28.75 o 
   1   9   5       18.95       18.39      5.15 o 
   2   9   5     1952.96     1962.33     36.96 o 
   3   9   5      616.62      621.51     18.08 o 
   4   9   5      397.47      393.83     15.16 o 
   5   9   5      905.09      980.06     24.80 o 
 -13  10   5      218.96      236.91     17.69 o 
 -12  10   5       10.47       12.54      5.71 o 
 -11  10   5       11.53        3.33      4.78 o 
  -9  10   5     2874.33     2817.35     38.38 o 
  -8  10   5     5169.51     4962.09     52.93 o 
  -7  10   5      175.05      152.72      5.90 o 
  -6  10   5      397.32      430.78      8.59 o 
  -5  10   5     2077.69     2068.77     24.39 o 
  -4  10   5     1624.83     1650.34     28.81 o 
  -3  10   5     1587.18     1489.08     40.23 o 
  -2  10   5      115.12       93.97     10.12 o 
  -1  10   5       49.57       51.90      8.82 o 
   0  10   5     1840.87     1737.33     33.47 o 
   1  10   5      552.12      527.96     16.48 o 
   2  10   5     1714.08     1716.36     34.16 o 
   3  10   5       35.51       28.33     13.06 o 
   4  10   5      495.33      486.47     17.77 o 
   5  10   5      800.55      785.64     23.62 o 
 -13  11   5       80.69       84.56     12.47 o 
 -12  11   5       46.92       37.47      9.97 o 
 -11  11   5     2478.32     2472.71     61.96 o 
 -10  11   5      510.47      555.33     14.68 o 
  -9  11   5      587.62      592.17     17.91 o 
  -8  11   5      584.18      633.69     11.34 o 
  -7  11   5      795.06      771.08     12.54 o 
  -6  11   5     2456.68     2455.68     33.32 o 
  -5  11   5     6287.93     6182.21     74.52 o 
  -4  11   5        2.53       -4.55      6.19 o 
  -3  11   5      892.65      927.23     29.96 o 
  -2  11   5       28.01       27.71      7.41 o 
  -1  11   5     1216.84     1213.17     26.40 o 
   0  11   5     1000.75      959.80     23.14 o 
   1  11   5      632.44      631.85     18.74 o 
   2  11   5      366.66      434.31     15.95 o 
   3  11   5       19.38       10.23      6.43 o 
   4  11   5      165.28      181.97     12.99 o 
 -13  12   5      374.69      348.51     21.22 o 
 -12  12   5        5.68        5.01      6.90 o 
 -11  12   5      614.13      617.32     25.82 o 
 -10  12   5        1.53       -1.33      6.44 o 
  -9  12   5      160.77      159.11      9.89 o 
  -8  12   5     2837.83     2980.39     39.89 o 
  -7  12   5     1777.93     1811.08     26.62 o 
  -6  12   5      188.40      210.12     10.71 o 
  -5  12   5      685.53      706.63     17.84 o 
  -4  12   5       64.01       75.92     10.02 o 
  -2  12   5     1392.83     1372.93     40.39 o 
  -1  12   5     2045.15     2014.42     38.47 o 
   0  12   5      201.65      230.67     12.33 o 
   1  12   5        0.82        0.73      5.73 o 
   2  12   5       72.30       55.54      8.04 o 
 -12  13   5       98.75      107.82     13.39 o 
 -11  13   5       17.06       26.69      9.10 o 
 -10  13   5     1337.62     1314.91     39.67 o 
  -9  13   5      326.06      364.26     13.40 o 
  -8  13   5      933.88      984.26     17.74 o 
  -7  13   5      647.96      638.23     36.73 o 
  -6  13   5      191.27      216.65     10.99 o 
  -5  13   5       26.77       28.16      5.70 o 
  -4  13   5     1832.08     1925.22     51.23 o 
  -3  13   5     1791.56     1767.30     48.62 o 
  -2  13   5      608.67      626.93     25.87 o 
  -1  13   5        7.15       -2.25      8.13 o 
   0  13   5        0.31       53.03      8.01 o 
   1  13   5      479.80      476.69     17.79 o 
 -11  14   5     1004.08     1054.69     36.04 o 
 -10  14   5      686.97      656.94     26.43 o 
  -9  14   5        2.09        4.45      6.85 o 
  -8  14   5      690.02      676.93     17.86 o 
  -7  14   5      860.28      902.31     21.40 o 
  -6  14   5      719.81      784.21     20.26 o 
  -5  14   5      779.56      857.84     46.73 o 
  -4  14   5      144.79      231.86     24.26 o 
  -3  14   5       62.62       64.11     10.33 o 
  -2  14   5       60.75       55.06     10.48 o 
  -1  14   5      296.56      336.92     15.26 o 
  -8  15   5       38.17       47.75      8.74 o 
  -7  15   5      529.88      550.88     31.08 o 
  -6  15   5       12.07       11.48      5.67 o 
  -5  15   5      184.85      225.71     12.36 o 
  -4  15   5        6.81       10.64      6.06 o 
  -3  15   5      181.49      160.22     16.56 o 
   1 -16   6      895.15      986.44     35.12 o 
   2 -16   6      124.51      192.58     16.41 o 
   3 -16   6      782.19      866.60     31.44 o 
   4 -16   6      267.39      282.31     18.25 o 
   5 -16   6       73.26       52.96      9.92 o 
   6 -16   6      153.06      192.07     15.95 o 
   7 -16   6      236.52      315.13     18.86 o 
   8 -16   6      283.09      331.59     19.78 o 
  -1 -15   6       58.91       60.12     11.55 o 
   0 -15   6      307.01      352.35     20.76 o 
   1 -15   6     1637.92     1738.31     49.08 o 
   2 -15   6      723.76      791.30     29.29 o 
   3 -15   6       49.20       31.39      8.74 o 
   4 -15   6        9.90        8.84      7.72 o 
   5 -15   6        5.37        6.70      6.95 o 
   6 -15   6      948.89      947.02     32.36 o 
   7 -15   6      950.26      967.26     32.92 o 
   8 -15   6      152.15      161.45     14.98 o 
   9 -15   6        3.70       -9.89      6.59 o 
  -2 -14   6       10.78        0.90      4.39 o 
  -1 -14   6     3697.45     3785.18     50.56 o 
   0 -14   6     1240.68     1300.85     39.67 o 
   1 -14   6      336.52      352.91     19.17 o 
   2 -14   6       39.71       46.27      9.20 o 
   3 -14   6      150.80      144.94     13.75 o 
   4 -14   6     1081.80     1037.41     32.97 o 
   5 -14   6     2065.73     2050.07     53.53 o 
   6 -14   6     1721.80     1667.25     46.11 o 
   7 -14   6       74.91       80.67     10.68 o 
   8 -14   6       27.35       30.62      8.54 o 
   9 -14   6      549.33      529.38     18.00 o 
  10 -14   6      761.64      735.49     30.55 o 
  -4 -13   6       33.36       54.10      8.82 o 
  -3 -13   6      287.92      347.56     11.25 o 
  -2 -13   6      611.30      608.54     14.16 o 
  -1 -13   6      587.31      590.98     17.15 o 
   0 -13   6       31.42       15.26      4.04 o 
   1 -13   6       77.96       57.16      9.41 o 
   2 -13   6     1134.28     1202.23     36.04 o 
   3 -13   6     3516.98     3446.52     79.75 o 
   4 -13   6     2118.93     2009.01     51.58 o 
   5 -13   6      200.71      181.34     14.11 o 
   6 -13   6      685.97      606.53     23.67 o 
   7 -13   6      459.80      423.00     20.09 o 
   8 -13   6       33.48       36.22      6.78 o 
   9 -13   6     1497.69     1475.94     31.35 o 
  10 -13   6       25.18       16.66      6.51 o 
  11 -13   6      172.92      162.06     11.62 o 
  -5 -12   6        0.84       19.34      7.78 o 
  -4 -12   6     1735.94     1713.76     27.69 o 
  -3 -12   6       32.49       30.32      4.83 o 
  -2 -12   6      374.71      409.19     12.98 o 
  -1 -12   6        0.05        5.80      3.77 o 
   0 -12   6      126.01      140.21      7.12 o 
   1 -12   6     1435.78     1465.29     22.00 o 
   2 -12   6      812.72      803.62     27.10 o 
   3 -12   6     1033.99      957.19     29.70 o 
   4 -12   6      129.95      132.16     11.91 o 
   5 -12   6       15.29       19.84      6.85 o 
   6 -12   6     1143.34     1195.86     25.69 o 
   7 -12   6     3291.57     3282.60     55.64 o 
   8 -12   6      436.64      411.34     14.58 o 
   9 -12   6      314.11      340.18     13.74 o 
  10 -12   6       38.77       32.57      6.82 o 
  11 -12   6       51.27       48.77      7.86 o 
  -6 -11   6     2512.22     2577.54     47.52 o 
  -5 -11   6     1056.98     1072.35     24.77 o 
  -4 -11   6     1132.81     1143.46     20.41 o 
  -3 -11   6      285.09      273.94      9.39 o 
  -2 -11   6        9.84       10.43      3.88 o 
  -1 -11   6     1010.07     1021.10     17.45 o 
   0 -11   6      472.95      464.93      9.10 o 
   1 -11   6       18.91       14.35      3.18 o 
   2 -11   6       12.25       12.63      6.75 o 
   3 -11   6      373.93      333.74     16.31 o 
   4 -11   6     6738.59     6635.83    139.72 o 
   5 -11   6     2922.28     2868.14     48.53 o 
   6 -11   6     3402.77     3290.82     54.70 o 
   7 -11   6        3.08       -5.48      5.19 o 
   8 -11   6       13.69        5.54      5.21 o 
   9 -11   6       62.72       73.08      7.81 o 
  10 -11   6     1203.12     1150.05     26.41 o 
  11 -11   6      226.22      246.73     12.95 o 
  -7 -10   6     2136.90     2176.15     41.73 o 
  -6 -10   6      585.55      631.13     18.49 o 
  -5 -10   6       13.90        4.11      4.09 o 
  -4 -10   6      167.30      164.00      9.53 o 
  -3 -10   6     1452.72     1387.07     21.99 o 
  -2 -10   6      983.88      954.85     13.93 o 
  -1 -10   6     1177.71     1154.46     15.70 o 
   0 -10   6      884.21      859.94     12.66 o 
   1 -10   6      125.60      106.54      5.49 o 
   2 -10   6      932.23      877.13     13.76 o 
   3 -10   6     1394.71     1289.70     34.82 o 
   4 -10   6     1440.37     1375.04     26.84 o 
   5 -10   6      280.34      259.45     10.77 o 
   6 -10   6       55.31       59.62      6.37 o 
   7 -10   6       92.15       80.74      7.16 o 
   8 -10   6     1951.03     1872.61     35.15 o 
   9 -10   6     3045.04     2956.37     51.22 o 
  10 -10   6     2812.19     2831.59     50.31 o 
  11 -10   6       20.91       24.12      6.82 o 
  12 -10   6       10.16       12.28      6.39 o 
  -8  -9   6      115.09      111.44      9.57 o 
  -7  -9   6      361.92      347.73     22.44 o 
  -6  -9   6      857.98      907.93     21.86 o 
  -5  -9   6      123.77      115.49     12.01 o 
  -4  -9   6     2176.79     2099.59     36.91 o 
  -3  -9   6     3115.90     3115.88     34.75 o 
  -2  -9   6      455.08      488.75      9.78 o 
  -1  -9   6        0.02        0.84      2.73 o 
   0  -9   6       14.69       19.05      2.94 o 
   1  -9   6     2515.76     2322.15     29.81 o 
   2  -9   6      538.68      528.14     16.41 o 
   3  -9   6       58.85       61.55      8.56 o 
   4  -9   6       72.97       59.24      5.68 o 
   5  -9   6      491.57      447.98     13.20 o 
   6  -9   6      167.69      148.30      8.83 o 
   7  -9   6     5925.92     5707.99     88.10 o 
   8  -9   6        6.42       13.50      4.83 o 
   9  -9   6      229.92      229.92     11.34 o 
  10  -9   6       58.31       47.08     12.32 o 
  11  -9   6      606.58      595.28     18.41 o 
  12  -9   6     1170.30     1124.96     27.04 o 
  -9  -8   6      148.59      166.66     17.38 o 
  -8  -8   6       38.64       21.34      6.22 o 
  -7  -8   6      166.83      171.78     10.72 o 
  -6  -8   6     3490.83     3443.96     56.55 o 
  -5  -8   6      369.98      336.49     43.51 o 
  -4  -8   6      483.47      497.69     10.71 o 
  -3  -8   6       22.73       15.83      3.62 o 
  -2  -8   6      550.08      522.58      9.06 o 
  -1  -8   6     2816.07     2762.35     30.39 o 
   0  -8   6     2529.69     2568.44     32.47 o 
   1  -8   6     5086.81     5287.48     62.17 o 
   2  -8   6       70.41       55.76      4.18 o 
   3  -8   6      340.11      376.88     19.50 o 
   4  -8   6     1772.17     1645.84     29.34 o 
   5  -8   6     2107.37     1986.80     34.59 o 
   6  -8   6      524.54      456.72     13.40 o 
   7  -8   6      492.86      515.02     14.65 o 
   8  -8   6      312.72      300.56     11.84 o 
   9  -8   6        4.09        5.39      4.80 o 
  10  -8   6     3495.13     3317.20     56.89 o 
  11  -8   6     1385.66     1334.65     29.44 o 
  12  -8   6      558.98      551.40     18.48 o 
  -9  -7   6      227.78      241.05     19.17 o 
  -8  -7   6      165.83      173.26     10.54 o 
  -7  -7   6     2254.83     2288.61     40.94 o 
  -6  -7   6     1910.14     1903.08     34.65 o 
  -5  -7   6       54.44       35.95      3.86 o 
  -4  -7   6       25.26       21.31      3.28 o 
  -3  -7   6       25.48       24.08      5.76 o 
  -2  -7   6     6673.98     6747.97     68.42 o 
  -1  -7   6     7223.98     6966.41     82.98 o 
   0  -7   6      781.25      817.07     12.52 o 
   1  -7   6      394.60      359.30      9.07 o 
   2  -7   6     4322.40     4246.89     62.70 o 
   3  -7   6     3823.70     3849.74     59.40 o 
   4  -7   6     6078.90     6196.95     92.56 o 
   5  -7   6       78.29       92.87      6.76 o 
   6  -7   6     2106.97     2079.87     36.18 o 
   7  -7   6       68.12       77.87      6.65 o 
   8  -7   6     3358.21     3211.89     53.58 o 
   9  -7   6      944.95      939.16     22.06 o 
  10  -7   6      186.15      154.25     10.61 o 
  11  -7   6      174.60      175.68     11.33 o 
  12  -7   6       41.23       35.07      6.95 o 
 -10  -6   6        4.26        3.22      9.25 o 
  -9  -6   6     4232.56     4345.68    101.74 o 
  -8  -6   6      268.74      279.90     18.10 o 
  -7  -6   6      133.96      121.89      8.80 o 
  -6  -6   6      363.96      389.38      9.48 o 
  -5  -6   6        3.58        5.43      4.29 o 
  -4  -6   6     5906.06     5890.55     84.89 o 
  -3  -6   6     5255.51     5231.70     59.31 o 
  -2  -6   6      216.05      222.18      6.48 o 
  -1  -6   6       90.38       77.32      4.58 o 
   0  -6   6     1063.86      926.36     24.23 o 
   1  -6   6    13219.67    13607.97    156.57 o 
   2  -6   6     5436.48     5465.28     77.44 o 
   3  -6   6       64.13       81.58      5.51 o 
   4  -6   6     9374.89     9223.07    134.43 o 
   5  -6   6      106.46      118.78      8.77 o 
   6  -6   6     2083.64     1909.86     33.64 o 
   7  -6   6     4076.78     3937.19     62.92 o 
   8  -6   6        4.09       15.06     11.25 o 
   9  -6   6      352.66      345.36     12.99 o 
  10  -6   6        2.09       -7.35      4.90 o 
  11  -6   6      384.60      368.86     14.52 o 
  12  -6   6      350.78      364.20     15.00 o 
 -10  -5   6      617.24      616.55     27.61 o 
  -9  -5   6     1485.31     1481.72     44.17 o 
  -8  -5   6      692.30      613.64     25.10 o 
  -7  -5   6      340.55      367.20      9.63 o 
  -6  -5   6     2658.96     2662.60     30.29 o 
  -5  -5   6     5083.45     5106.35     61.04 o 
  -4  -5   6      521.90      515.33     12.18 o 
  -3  -5   6       17.00       34.09      3.02 o 
  -2  -5   6      795.88      826.99     15.66 o 
  -1  -5   6     2168.56     2317.02     42.84 o 
   0  -5   6     2441.03     2512.41     38.98 o 
   1  -5   6     3880.58     3655.24     77.04 o 
   2  -5   6      298.85      121.98      7.72 o 
   3  -5   6      144.91      119.60      6.25 o 
   4  -5   6     2982.93     2825.94     44.98 o 
   5  -5   6     8296.95     8015.71    118.32 o 
   6  -5   6      558.78      565.84     17.41 o 
   7  -5   6     2223.84     2193.76     46.75 o 
   8  -5   6       59.49       55.06      6.51 o 
   9  -5   6       97.09       85.07      9.38 o 
  10  -5   6      660.94      621.77     18.10 o 
  11  -5   6      676.61      655.72     19.27 o 
  12  -5   6      112.32      108.56     10.89 o 
 -11  -4   6      126.53      162.78     17.54 o 
 -10  -4   6       37.35       38.34     10.33 o 
  -9  -4   6       23.13       21.09      5.30 o 
  -8  -4   6     2977.21     3059.96     40.23 o 
  -7  -4   6     2508.25     2495.61     40.21 o 
  -6  -4   6      188.42      192.53      8.44 o 
  -5  -4   6     1397.23     1455.98     25.19 o 
  -4  -4   6       56.74       64.80      6.13 o 
  -3  -4   6      612.36      676.26     13.19 o 
  -2  -4   6    13908.56    14178.10    195.74 o 
  -1  -4   6     3884.11     3607.46     52.63 o 
   0  -4   6     1612.49     1673.80     26.80 o 
   1  -4   6     2243.20     2400.99     37.15 o 
   2  -4   6     1395.54      989.42    140.39 o 
   3  -4   6     4865.60     4736.29     70.98 o 
   4  -4   6     1941.66     1977.66     33.22 o 
   5  -4   6     1671.51     1669.52     28.57 o 
   6  -4   6        6.59        4.44      4.37 o 
   7  -4   6      510.78      510.50     16.97 o 
   8  -4   6     5887.97     5734.95    116.28 o 
   9  -4   6     2850.26     2757.52     48.28 o 
  10  -4   6      218.93      182.52     25.89 o 
  11  -4   6      326.51      327.75     16.49 o 
  12  -4   6       60.47       70.02     11.27 o 
 -12  -3   6     1554.94     1585.10     49.49 o 
 -11  -3   6      462.73      468.65     24.08 o 
 -10  -3   6      286.85      275.64      9.69 o 
  -9  -3   6      984.80     1016.12     21.32 o 
  -8  -3   6       15.04       21.24      4.28 o 
  -7  -3   6      203.85      232.66     18.81 o 
  -6  -3   6      818.24      779.49     16.16 o 
  -5  -3   6     3384.83     3366.55     50.58 o 
  -4  -3   6     6368.84     6166.55     87.73 o 
  -3  -3   6     2187.34     2135.59     26.87 o 
  -2  -3   6     1499.07     1630.80     25.48 o 
  -1  -3   6     1289.08     1376.32     18.39 o 
   0  -3   6       28.88       15.09      5.78 o 
   1  -3   6      177.16      218.09      8.84 o 
   2  -3   6     1831.97     1676.67     97.08 o 
   3  -3   6     5823.06     6058.22     71.62 o 
   4  -3   6     3203.59     3089.51     38.62 o 
   5  -3   6     2353.34     2164.70     27.81 o 
   6  -3   6     6202.73     6118.03     64.13 o 
   7  -3   6     1908.06     1982.23     35.89 o 
   8  -3   6     1917.21     1963.89     36.53 o 
   9  -3   6       18.97       21.03     10.63 o 
  10  -3   6      145.82      145.51     10.17 o 
  11  -3   6       88.40       77.50      8.79 o 
 -12  -2   6       55.68       44.58     11.71 o 
 -11  -2   6     2986.90     3111.51     72.44 o 
 -10  -2   6     1027.70     1025.33     22.04 o 
  -9  -2   6      159.20      161.43      8.96 o 
  -8  -2   6      130.55      144.38      8.27 o 
  -6  -2   6     2513.43     2479.65     39.01 o 
  -5  -2   6     4279.78     3986.62     58.70 o 
  -3  -2   6      509.89      560.75     22.14 o 
  -2  -2   6     1175.81     1163.71     15.71 o 
  -1  -2   6     1277.23     1218.89     16.05 o 
   0  -2   6     8340.10     8207.99    173.62 o 
   1  -2   6     5179.17     5186.21     75.91 o 
   2  -2   6     7916.58     8278.49    116.24 o 
   3  -2   6      197.30      130.58      5.01 o 
   4  -2   6      148.30      130.01      4.36 o 
   5  -2   6     5622.39     5695.82     74.09 o 
   6  -2   6       39.13       75.83      3.67 o 
   7  -2   6       48.29       59.04      3.66 o 
   8  -2   6      285.80      261.57     11.60 o 
   9  -2   6      599.78      644.77     18.19 o 
  10  -2   6     1970.94     2019.92     39.40 o 
  11  -2   6      831.32      880.15     34.05 o 
 -12  -1   6     3062.30     3180.14     44.02 o 
 -11  -1   6      969.72      981.42     21.99 o 
 -10  -1   6      253.89      265.64     18.66 o 
  -9  -1   6       27.66       30.05      4.98 o 
  -8  -1   6     7545.74     8249.16    144.96 o 
  -7  -1   6     2614.42     2651.82     41.84 o 
  -6  -1   6     1052.77     1048.93     19.78 o 
  -5  -1   6     2395.15     2818.24     47.72 o 
  -4  -1   6     1141.02     1339.97     55.21 o 
  -3  -1   6     4584.66     4575.79     53.07 o 
  -2  -1   6     7087.98     6780.68     67.56 o 
  -1  -1   6     3442.48     3490.72    136.72 o 
   0  -1   6      980.03     1168.35     15.88 o 
   1  -1   6      567.48      615.92     26.95 o 
   2  -1   6     1205.19     1234.19     20.60 o 
   3  -1   6     9241.00     9835.11    122.35 o 
   4  -1   6       13.58       23.40      2.27 o 
   5  -1   6     4078.91     4129.69     44.14 o 
   6  -1   6      175.82      168.07      5.72 o 
   7  -1   6        1.93        1.64      2.68 o 
   8  -1   6     1725.69     1759.33     22.65 o 
   9  -1   6      646.25      675.19     27.71 o 
  10  -1   6       54.71       47.14     11.20 o 
  11  -1   6       50.40       51.84     11.96 o 
 -13   0   6      130.16      127.33      8.17 o 
 -11   0   6      640.71      723.20     18.34 o 
 -10   0   6     1947.73     1983.41     35.06 o 
  -9   0   6     1900.39     1995.00     35.89 o 
  -8   0   6     8550.06     8743.46    124.28 o 
  -7   0   6     5867.88     6258.24     90.25 o 
  -6   0   6      269.03      274.92      8.90 o 
  -5   0   6       76.81       63.65      4.65 o 
  -4   0   6     3978.65     3905.43     57.10 o 
  -3   0   6     4624.24     4681.15     67.02 o 
  -2   0   6       28.50       26.22      1.94 o 
  -1   0   6      135.18      149.74      7.23 o 
   0   0   6     2249.91     2189.13     34.87 o 
   1   0   6      741.70      750.58     26.71 o 
   2   0   6    26667.40    26854.77    395.34 o 
   3   0   6     2477.27     2442.36     30.80 o 
   4   0   6       36.44       34.30      3.07 o 
   5   0   6       41.26       36.41      3.33 o 
   6   0   6      760.34      852.96     14.67 o 
   7   0   6      652.23      620.61     12.72 o 
   8   0   6      971.88      979.95     17.51 o 
   9   0   6      786.75      768.19     30.21 o 
  10   0   6      938.53      915.88     34.51 o 
  11   0   6      625.11      678.52     30.52 o 
 -13   1   6      549.13      541.50     16.93 o 
 -12   1   6       19.31       26.95      5.78 o 
 -11   1   6     1049.49     1059.05     23.19 o 
 -10   1   6      560.92      557.43     15.14 o 
  -9   1   6      661.18      756.55     17.44 o 
  -8   1   6      903.82      895.24     18.74 o 
  -7   1   6      345.80      365.82     10.83 o 
  -6   1   6     4884.08     5131.08     74.47 o 
  -5   1   6     6207.32     6544.59     97.16 o 
  -4   1   6      399.25      473.39     10.75 o 
  -3   1   6     3252.62     3316.84     48.68 o 
  -2   1   6      224.10      173.00      9.10 o 
  -1   1   6      255.01      236.13     10.05 o 
   0   1   6    21914.90    21532.51    243.54 o 
   1   1   6      493.74      621.66     10.04 o 
   2   1   6       12.05        9.32      2.26 o 
   3   1   6     2797.65     2800.98     35.27 o 
   4   1   6     1989.53     2213.89     35.43 o 
   5   1   6     2927.41     3031.98     47.08 o 
   6   1   6     2996.94     2995.04     77.35 o 
   7   1   6     1496.65     1461.91     27.16 o 
   8   1   6     1954.82     2010.37     41.72 o 
   9   1   6        9.84       12.99      4.27 o 
  10   1   6     1578.92     1615.16     50.15 o 
 -13   2   6     1023.17     1112.26     25.46 o 
 -12   2   6        6.12        8.12      5.01 o 
 -11   2   6       92.78       98.81      7.81 o 
 -10   2   6      178.35      156.73      8.94 o 
  -9   2   6       15.92       18.59      4.44 o 
  -8   2   6     1639.94     1624.81     28.83 o 
  -7   2   6     2957.88     2985.41     46.38 o 
  -6   2   6     2007.43     2095.33     33.77 o 
  -5   2   6     1522.93     1436.83     24.34 o 
  -4   2   6       37.02       14.33      3.99 o 
  -3   2   6     8339.37     8833.39    172.90 o 
  -2   2   6     6159.69     6320.01     88.39 o 
  -1   2   6     6767.73     6816.62     88.48 o 
   0   2   6      287.63      339.09     12.04 o 
   1   2   6     2834.96     2954.01     36.08 o 
   2   2   6      804.57     1008.85     16.04 o 
   3   2   6     6531.45     6684.23     96.34 o 
   4   2   6     1621.49     1530.63     26.87 o 
   5   2   6     3489.76     3474.93     53.90 o 
   6   2   6        7.69        5.55      3.98 o 
   7   2   6      257.24      229.55     10.57 o 
   8   2   6     1779.13     1845.41     33.90 o 
   9   2   6      337.54      295.97     12.47 o 
  10   2   6      663.53      677.08     29.86 o 
 -13   3   6      685.25      746.91     20.19 o 
 -12   3   6        1.80       -2.87      4.59 o 
 -11   3   6      458.20      470.22     14.68 o 
 -10   3   6      234.81      250.63     10.80 o 
  -9   3   6      661.35      647.48     15.99 o 
  -8   3   6     3716.35     3636.69     56.03 o 
  -7   3   6       78.02       66.69      5.31 o 
  -6   3   6      308.01      335.77      9.75 o 
  -5   3   6     4303.83     4515.95     65.68 o 
  -4   3   6     8365.41     8783.18    172.70 o 
  -3   3   6    29669.77    30151.15    461.98 o 
  -2   3   6      468.23      431.14      9.54 o 
  -1   3   6     7243.14     6975.40    110.27 o 
   0   3   6      299.82      427.49     11.94 o 
   1   3   6     7139.42     7566.43     87.15 o 
   2   3   6     2255.52     2114.40     27.26 o 
   3   3   6     1559.17     1630.54     22.16 o 
   4   3   6      733.12      725.71     16.49 o 
   5   3   6      621.48      617.27     15.39 o 
   6   3   6     2466.55     2518.21     42.56 o 
   7   3   6     2034.72     2049.75     36.87 o 
   8   3   6      328.14      356.41     13.16 o 
   9   3   6      404.13      382.41     14.44 o 
 -14   4   6      184.75      208.87     12.22 o 
 -13   4   6       53.80       45.06      6.99 o 
 -12   4   6       63.23       61.21      7.23 o 
 -11   4   6     1481.37     1476.09     29.22 o 
 -10   4   6     3948.40     4091.26     63.94 o 
  -9   4   6      684.81      731.42     17.38 o 
  -8   4   6        1.72       -2.89      3.43 o 
  -7   4   6      200.31      230.46      5.73 o 
  -6   4   6     4832.51     4984.02     58.51 o 
  -5   4   6     1812.90     1722.18     26.60 o 
  -4   4   6      452.22      411.45      9.90 o 
  -3   4   6     4108.39     4293.56     61.58 o 
  -2   4   6      108.64      142.16      8.78 o 
  -1   4   6     1670.56     1562.36     20.31 o 
   0   4   6    10782.15    10713.32    193.98 o 
   1   4   6      587.52      707.68     12.98 o 
   2   4   6     1837.38     1867.80     24.65 o 
   3   4   6     1415.84     1273.39     31.57 o 
   4   4   6       89.78       71.12      6.26 o 
   5   4   6      823.63      815.06     18.97 o 
   6   4   6      232.50      216.21     10.78 o 
   7   4   6      489.65      463.44     15.03 o 
   8   4   6        7.16       -7.56      5.04 o 
   9   4   6      797.56      818.49     21.69 o 
 -14   5   6       92.01       97.18      9.26 o 
 -13   5   6     1989.16     2051.41     39.19 o 
 -12   5   6     1342.76     1347.03     28.27 o 
 -11   5   6     3027.47     3096.40     51.56 o 
 -10   5   6       85.64       81.91      6.99 o 
  -9   5   6      257.24      257.21     10.39 o 
  -8   5   6      350.39      322.18     10.75 o 
  -7   5   6       20.26       27.14      3.35 o 
  -6   5   6     2354.29     2346.19     43.61 o 
  -5   5   6      166.41      161.85      5.08 o 
  -4   5   6       74.22       73.08      5.29 o 
  -3   5   6     4005.45     3805.47     45.66 o 
  -2   5   6     3331.12     3074.58     37.32 o 
  -1   5   6      856.74      806.43     12.04 o 
   0   5   6     3595.80     3738.72     45.32 o 
   1   5   6      308.76      281.18     10.15 o 
   2   5   6     4973.61     5001.21     75.37 o 
   3   5   6     2938.53     2862.52     46.94 o 
   4   5   6     1136.56     1108.05     23.32 o 
   5   5   6      368.20      359.08     12.97 o 
   6   5   6       14.50        8.81      5.38 o 
   7   5   6      123.30      112.50     15.08 o 
   8   5   6     1031.45     1036.26     24.87 o 
 -14   6   6     1742.79     1776.09     36.31 o 
 -13   6   6     1000.30     1025.61     24.78 o 
 -12   6   6      284.00      294.36     13.73 o 
 -11   6   6        0.10        0.37      4.60 o 
 -10   6   6      673.21      660.58     17.13 o 
  -9   6   6     5440.16     5445.21     81.55 o 
  -8   6   6     1779.81     1802.46     31.67 o 
  -7   6   6      169.35      152.67      7.44 o 
  -6   6   6      259.79      256.92      6.47 o 
  -5   6   6     1043.51     1039.06     15.25 o 
  -4   6   6     1356.72     1290.77     18.50 o 
  -3   6   6     2323.49     2393.28     30.32 o 
  -2   6   6        2.21        4.60      2.73 o 
  -1   6   6      878.87      791.75     11.82 o 
   0   6   6      388.12      379.77     11.73 o 
   1   6   6     7205.95     6999.47    102.96 o 
   2   6   6     3679.88     3547.42     56.50 o 
   3   6   6     2489.96     2464.50     42.29 o 
   4   6   6      770.75      737.35     22.49 o 
   5   6   6       15.88       12.22      5.66 o 
   6   6   6      670.74      664.48     18.99 o 
   7   6   6      730.83      736.09     20.65 o 
 -14   7   6      370.99      375.00     15.38 o 
 -13   7   6      361.10      386.64     14.83 o 
 -12   7   6     1461.74     1429.07     29.86 o 
 -11   7   6     2467.62     2451.16     44.38 o 
 -10   7   6     3306.97     3333.97     54.31 o 
  -9   7   6      973.01      916.13     20.26 o 
  -8   7   6        7.54        3.35      6.42 o 
  -7   7   6        1.01        1.52      2.44 o 
  -6   7   6     1180.49     1167.64     17.19 o 
  -5   7   6     2184.83     2262.98     25.57 o 
  -4   7   6     1135.81     1222.91     17.89 o 
  -3   7   6     3226.10     3194.32     45.72 o 
  -2   7   6      841.10      832.14     15.47 o 
  -1   7   6     1802.28     1711.12     43.30 o 
   0   7   6     6047.54     6173.85     91.98 o 
   1   7   6     1474.50     1422.71     32.23 o 
   2   7   6      881.82      860.29     20.16 o 
   3   7   6      330.49      340.26     12.89 o 
   4   7   6      542.51      525.55     16.39 o 
   5   7   6     3063.93     3068.63     52.97 o 
   6   7   6     1318.12     1316.54     29.20 o 
   7   7   6      809.13      862.59     23.28 o 
 -14   8   6      128.42      146.76     11.04 o 
 -13   8   6      314.63      325.41     28.07 o 
 -12   8   6     2633.52     2636.77     46.82 o 
 -11   8   6      234.94      229.50     11.27 o 
 -10   8   6       62.98       61.03      6.68 o 
  -9   8   6       19.08       18.79      4.92 o 
  -8   8   6       96.83      105.62      7.46 o 
  -7   8   6     6208.75     6256.39     74.00 o 
  -6   8   6     4383.79     4255.21     45.13 o 
  -5   8   6      298.27      331.98     15.01 o 
  -4   8   6      331.21      369.24      8.43 o 
  -3   8   6      420.41      402.24      8.56 o 
  -2   8   6     5955.85     5986.76    126.63 o 
  -1   8   6       11.38        7.27      5.06 o 
   0   8   6      448.44      469.20     14.22 o 
   1   8   6       92.90       76.57      7.14 o 
   2   8   6      361.52      381.21     13.80 o 
   3   8   6     3412.79     3456.32     57.73 o 
   4   8   6     1880.96     1902.39     36.96 o 
   5   8   6      174.54      158.39     11.57 o 
   6   8   6      112.68       94.90      9.46 o 
 -13   9   6      274.29      277.42     18.74 o 
 -12   9   6       55.42       51.88      7.07 o 
 -11   9   6      247.22      249.83     11.55 o 
 -10   9   6      559.22      572.64     16.42 o 
  -9   9   6     2358.66     2462.96     41.96 o 
  -8   9   6     1899.58     1877.49     33.25 o 
  -7   9   6      131.67      138.31      5.54 o 
  -6   9   6      166.64      182.47      6.02 o 
  -5   9   6     1494.06     1621.35     19.96 o 
  -4   9   6     2311.38     2253.88     44.34 o 
  -3   9   6      368.30      401.48     18.61 o 
  -2   9   6      769.35      788.38     26.53 o 
  -1   9   6       46.23       47.77      6.18 o 
   0   9   6       31.47       17.08      5.48 o 
   1   9   6     3928.55     3964.18     64.36 o 
   2   9   6      562.68      554.95     30.83 o 
   3   9   6       13.35       11.41      5.93 o 
   4   9   6       19.24        5.20      6.03 o 
   5   9   6      121.44      119.87     19.20 o 
 -13  10   6        4.16       -4.27      6.19 o 
 -12  10   6      494.48      468.70     16.12 o 
 -11  10   6      123.77      117.32      9.00 o 
 -10  10   6     2077.39     2040.79     37.23 o 
  -9  10   6      143.09      148.23     12.09 o 
  -8  10   6       20.46       19.68      4.06 o 
  -7  10   6      570.96      603.40     10.70 o 
  -6  10   6       89.93      141.05     11.91 o 
  -5  10   6     9425.83     9534.14     95.99 o 
  -4  10   6      706.03      666.20     24.69 o 
  -3  10   6     1675.16     1747.11     46.06 o 
  -2  10   6      228.09      276.68     16.67 o 
  -1  10   6     1087.39     1071.10     24.14 o 
   0  10   6      648.12      608.88     17.78 o 
   1  10   6      484.82      487.69     16.22 o 
   2  10   6        5.10        0.38      5.31 o 
   3  10   6       80.89       67.81      8.32 o 
   4  10   6      118.30       90.23      9.48 o 
 -13  11   6      479.94      483.68     17.23 o 
 -12  11   6     1419.76     1484.90     31.54 o 
 -11  11   6       11.50        0.31      3.88 o 
 -10  11   6       19.65       64.21      9.61 o 
  -9  11   6      944.23      920.18     17.50 o 
  -8  11   6     1140.62     1170.67     19.93 o 
  -7  11   6     4400.18     4442.15     48.13 o 
  -6  11   6       49.81       59.78      4.16 o 
  -5  11   6     2359.61     2314.79     40.06 o 
  -4  11   6       54.50       83.54      9.92 o 
  -3  11   6        7.56        1.69      6.70 o 
  -2  11   6     3634.48     3482.05     81.59 o 
  -1  11   6      426.00      368.53     14.38 o 
   0  11   6      551.21      591.74     24.05 o 
   1  11   6      828.92      852.81     22.39 o 
   2  11   6       99.34       74.13      9.69 o 
   3  11   6     1550.96     1619.47     35.12 o 
 -12  12   6       14.96       -1.64      3.89 o 
 -11  12   6      128.30      145.14     14.52 o 
 -10  12   6      696.26      707.84     15.61 o 
  -9  12   6      718.97      728.98     15.37 o 
  -8  12   6     1548.40     1671.76     31.82 o 
  -7  12   6       36.39       35.71      4.29 o 
  -6  12   6       17.22       12.32      4.77 o 
  -5  12   6        6.62        9.79      4.92 o 
  -4  12   6      570.26      576.68     24.08 o 
  -3  12   6      754.48      766.60     28.27 o 
  -2  12   6     2423.59     2398.43     61.40 o 
  -1  12   6      144.66      151.17     15.13 o 
   0  12   6       34.95       32.88      9.92 o 
   1  12   6      665.15      653.97     20.28 o 
   2  12   6      277.54      263.83     14.17 o 
 -12  13   6       33.67       34.56     10.28 o 
 -11  13   6     1518.12     1507.95     44.94 o 
 -10  13   6     1512.28     1572.98     44.84 o 
  -9  13   6       98.74       89.32      7.75 o 
  -8  13   6      382.95      401.69     13.87 o 
  -7  13   6       71.80       59.47      6.61 o 
  -6  13   6       87.19       88.58      7.65 o 
  -5  13   6     3196.22     3357.26     71.45 o 
  -4  13   6      171.42      182.10     15.95 o 
  -3  13   6       10.16        3.37      7.31 o 
  -2  13   6       68.14       67.02     10.94 o 
  -1  13   6      808.26      751.98     30.06 o 
   0  13   6      618.61      650.12     20.47 o 
 -11  14   6      110.14      105.67     12.99 o 
 -10  14   6      539.76      572.28     24.64 o 
  -9  14   6       19.65        5.11      7.57 o 
  -8  14   6      105.73       78.02     11.30 o 
  -7  14   6     1679.06     1786.59     38.37 o 
  -6  14   6       55.89       53.68      7.14 o 
  -5  14   6      841.15      936.13     38.16 o 
  -4  14   6      181.26      183.53     16.46 o 
  -3  14   6      334.84      295.19     20.09 o 
  -2  14   6      159.53      108.23     13.39 o 
  -1  14   6      903.73      960.21     35.38 o 
  -8  15   6      486.07      469.42     23.21 o 
  -7  15   6      129.93      130.10     19.32 o 
  -6  15   6       15.60       29.66      9.10 o 
  -5  15   6      332.83      386.22     15.54 o 
  -4  15   6     1131.47     1269.34     67.84 o 
   2 -16   7     1443.83     1570.22     46.32 o 
   3 -16   7      111.82       97.65     12.12 o 
   4 -16   7      117.19      109.41     12.37 o 
   5 -16   7       49.84       65.08     10.63 o 
   6 -16   7      649.04      687.62     27.61 o 
   7 -16   7      418.55      456.95     22.80 o 
  -1 -15   7     1769.82     1987.29     55.21 o 
   0 -15   7      893.81      975.60     34.20 o 
   1 -15   7     1004.95      968.85     33.59 o 
   2 -15   7       20.94       28.42      9.00 o 
   3 -15   7      408.04      422.69     20.96 o 
   4 -15   7      363.32      417.78     20.65 o 
   5 -15   7      555.22      580.72     24.74 o 
   6 -15   7     1044.58     1040.01     34.46 o 
   7 -15   7      219.56      226.99     16.77 o 
   8 -15   7       81.04       86.81     11.76 o 
  -2 -14   7     1001.10     1088.77     31.64 o 
  -1 -14   7      969.43     1008.57     34.25 o 
   0 -14   7       16.06       34.71      9.36 o 
   1 -14   7      392.02      337.11     18.86 o 
   2 -14   7        3.41       -0.10      6.90 o 
   3 -14   7     1632.16     1646.96     45.60 o 
   4 -14   7     1075.69     1067.16     33.90 o 
   5 -14   7        1.70       -1.64      6.85 o 
   6 -14   7       34.35       22.03      8.08 o 
   7 -14   7      572.77      605.66     25.00 o 
   8 -14   7      439.03      480.46     22.65 o 
   9 -14   7     1126.05     1148.51     27.70 o 
  -4 -13   7     1014.09     1084.64     22.33 o 
  -3 -13   7      122.06      104.33      6.90 o 
  -2 -13   7      180.68      170.50      8.47 o 
  -1 -13   7      206.59      218.41      8.71 o 
   0 -13   7       62.70       63.65      9.92 o 
   1 -13   7      170.36      166.38     20.78 o 
   2 -13   7     1796.83     1708.05     45.86 o 
   3 -13   7      405.48      347.34     17.84 o 
   4 -13   7       12.58       -2.35      6.49 o 
   5 -13   7      104.13      118.25     12.73 o 
   6 -13   7      265.08      261.96     16.26 o 
   7 -13   7      880.70      837.63     21.69 o 
   8 -13   7      584.36      607.22     18.49 o 
   9 -13   7      739.01      715.62     20.69 o 
  10 -13   7      353.16      405.60     16.29 o 
  -5 -12   7      331.97      314.44     11.21 o 
  -4 -12   7      939.10      956.15     18.68 o 
  -3 -12   7      448.89      450.88     12.01 o 
  -2 -12   7        0.58        2.38      3.85 o 
  -1 -12   7     1485.42     1511.61     23.47 o 
   0 -12   7     2539.72     2445.20     28.91 o 
   1 -12   7      461.86      450.55     19.73 o 
   2 -12   7      141.79      113.75     12.12 o 
   3 -12   7      112.90       79.09      9.46 o 
   4 -12   7       89.27       50.20      8.64 o 
   5 -12   7     1096.21     1044.15     31.95 o 
   6 -12   7     2790.10     2720.34     57.39 o 
   7 -12   7      223.03      215.65     11.29 o 
   8 -12   7      160.75      167.46     12.68 o 
   9 -12   7       61.50       60.71      7.74 o 
  10 -12   7     2977.34     3055.93     98.98 o 
  11 -12   7      181.14      135.14     11.19 o 
  -5 -11   7        1.85        1.24      4.42 o 
  -4 -11   7       67.45       59.67      5.63 o 
  -3 -11   7     3367.83     3318.57     44.32 o 
  -2 -11   7      760.85      790.97     21.53 o 
  -1 -11   7     1076.01     1109.79     15.75 o 
   0 -11   7        0.67       -1.05      2.58 o 
   1 -11   7       97.01      114.07      7.81 o 
   2 -11   7       13.93       21.37      6.59 o 
   3 -11   7     2002.68     1883.05     47.39 o 
   4 -11   7     3727.98     3599.53     81.34 o 
   5 -11   7      852.34      865.27     20.46 o 
   6 -11   7     1631.32     1590.04     31.25 o 
   7 -11   7      156.31      130.56      9.43 o 
   8 -11   7      223.67      189.74     10.81 o 
   9 -11   7      675.54      648.05     18.72 o 
  10 -11   7      884.72      829.01     22.24 o 
  11 -11   7       77.65       68.98      8.55 o 
  -7 -10   7      531.47      563.29     36.96 o 
  -6 -10   7      369.08      177.09     14.77 o 
  -5 -10   7      123.34      100.18      6.75 o 
  -4 -10   7     1090.93     1064.98     18.81 o 
  -3 -10   7     1169.33     1118.34     20.35 o 
  -2 -10   7       40.97       31.42      3.41 o 
  -1 -10   7       82.57       58.39      4.66 o 
   0 -10   7      154.56      156.95      6.39 o 
   1 -10   7     1570.52     1586.50     22.12 o 
   2 -10   7     4378.66     4175.03     91.00 o 
   3 -10   7      249.05      289.46     14.67 o 
   4 -10   7      266.60      246.66     10.65 o 
   5 -10   7       22.75       18.34      5.27 o 
   6 -10   7      146.08      138.73      8.95 o 
   7 -10   7     4403.12     4449.83     71.57 o 
   8 -10   7      639.96      626.08     17.61 o 
   9 -10   7      788.16      780.96     20.54 o 
  10 -10   7      155.64      155.49     13.37 o 
  11 -10   7      192.71      158.10     11.26 o 
  -8  -9   7     1263.00     1297.93     43.66 o 
  -7  -9   7        4.56       -2.52      7.90 o 
  -6  -9   7     1636.38     1618.35     32.11 o 
  -5  -9   7      773.81      736.02     15.03 o 
  -4  -9   7     2081.48     1991.53     28.75 o 
  -3  -9   7      233.37      234.67      6.87 o 
  -2  -9   7       24.24       20.15      2.98 o 
  -1  -9   7      352.33      383.40      8.31 o 
   0  -9   7     4456.52     4423.38     46.50 o 
   1  -9   7        2.07        3.30      2.34 o 
   2  -9   7      292.36      235.62      8.03 o 
   3  -9   7      236.58      222.83     19.02 o 
   4  -9   7     2211.63     2122.68     36.98 o 
   5  -9   7     5609.87     5554.39    134.58 o 
   6  -9   7     3347.77     3269.62     53.90 o 
   7  -9   7      265.53      305.57     11.92 o 
   8  -9   7        0.04       -0.62      4.61 o 
   9  -9   7       20.63       20.22     11.76 o 
  10  -9   7      781.80      775.83     21.05 o 
  11  -9   7      129.64      123.52      9.91 o 
  -9  -8   7      257.66      285.99     21.22 o 
  -8  -8   7      487.02      498.71     25.46 o 
  -7  -8   7     1207.22     1220.37     26.65 o 
  -6  -8   7     2006.50     2004.40     36.72 o 
  -5  -8   7      190.49      143.86     11.86 o 
  -4  -8   7      285.03      318.53      7.67 o 
  -3  -8   7     1042.56     1067.93     14.74 o 
  -2  -8   7     1214.97     1111.26     14.89 o 
  -1  -8   7     2185.90     2149.49     24.60 o 
   0  -8   7     2699.44     2807.43     43.53 o 
   1  -8   7      796.68      815.88     15.98 o 
   2  -8   7     1247.21     1244.93     21.31 o 
   3  -8   7     3827.37     3738.63     58.71 o 
   4  -8   7     6707.51     6750.26    101.17 o 
   5  -8   7      376.69      331.75     11.62 o 
   6  -8   7      436.52      404.74     12.85 o 
   7  -8   7      314.10      287.84     11.59 o 
   8  -8   7     2267.72     2267.37     40.90 o 
   9  -8   7      707.82      694.87     18.93 o 
  10  -8   7     2375.02     2329.29     43.55 o 
  11  -8   7      111.22      114.84      9.50 o 
  12  -8   7       56.31       66.39      8.34 o 
  -9  -7   7     2877.95     2915.08     75.41 o 
  -8  -7   7      971.49      968.85     34.66 o 
  -7  -7   7      263.20      266.05     17.89 o 
  -6  -7   7       29.91       21.16      6.27 o 
  -5  -7   7      528.12      492.62     12.77 o 
  -4  -7   7        3.57        2.38      2.56 o 
  -3  -7   7    10394.35    10239.14    102.28 o 
  -2  -7   7     2504.74     2499.76     27.85 o 
  -1  -7   7     2777.06     2948.86     37.03 o 
   0  -7   7      530.82      556.68     12.30 o 
   1  -7   7     2870.24     2722.84     34.54 o 
   2  -7   7     2322.58     2202.12     28.38 o 
   3  -7   7      101.45      132.47      7.47 o 
   4  -7   7       56.26       47.03      5.01 o 
   5  -7   7      156.57      126.40      8.00 o 
   6  -7   7     1644.92     1558.58     44.25 o 
   7  -7   7     2221.13     2095.95     37.68 o 
   8  -7   7     1703.68     1621.23     31.66 o 
   9  -7   7       14.12        7.73      5.05 o 
  10  -7   7      330.23      275.10     13.00 o 
  11  -7   7      673.72      717.96     20.54 o 
  12  -7   7      247.61      255.38     18.48 o 
 -10  -6   7      425.92      442.27     24.69 o 
  -9  -6   7      510.29      511.75     25.00 o 
  -8  -6   7      166.79      180.57     15.90 o 
  -7  -6   7     1252.22     1253.01     20.42 o 
  -6  -6   7      984.68     1012.20     20.78 o 
  -5  -6   7     3279.85     1695.32     43.30 o 
  -4  -6   7      309.43      375.27     11.15 o 
  -3  -6   7       77.07       78.45     11.25 o 
  -2  -6   7      658.87      566.49     12.91 o 
  -1  -6   7     3808.13     3745.92     67.05 o 
   0  -6   7     3787.17     3743.03     78.83 o 
   1  -6   7     1427.63     1529.28     26.26 o 
   2  -6   7     1853.47     1773.59     29.90 o 
   3  -6   7     1423.48     1306.59     61.17 o 
   4  -6   7      163.67      137.79      7.64 o 
   5  -6   7     3689.25     3483.78     55.56 o 
   6  -6   7       72.87       64.09      6.02 o 
   7  -6   7       96.06      108.35      8.01 o 
   8  -6   7       77.03       66.52     10.22 o 
   9  -6   7       29.35       28.88      5.91 o 
  10  -6   7      530.95      478.91     16.24 o 
  11  -6   7     1751.21     1724.03     35.51 o 
 -10  -5   7       46.70       43.15     10.94 o 
  -9  -5   7      168.56      176.89     15.80 o 
  -8  -5   7      723.83      706.85     17.74 o 
  -7  -5   7       82.98       85.14      9.00 o 
  -6  -5   7     5116.72     5142.19     75.86 o 
  -5  -5   7     1353.14     1278.48     23.67 o 
  -4  -5   7      867.06      871.97     16.73 o 
  -3  -5   7     2177.52     2313.91     36.07 o 
  -2  -5   7     6284.99     6470.53     92.22 o 
  -1  -5   7     5749.31     5934.37     84.95 o 
   0  -5   7     2125.58     2041.73     32.71 o 
   1  -5   7       69.37       62.47      4.57 o 
   2  -5   7      686.42      650.67     17.05 o 
   3  -5   7     4796.92     4068.69    588.28 o 
   4  -5   7     2242.96     2138.98     36.02 o 
   5  -5   7     2709.96     2780.74     45.74 o 
   6  -5   7       19.57       17.03      4.26 o 
   7  -5   7     3902.00     3758.27     61.17 o 
   8  -5   7     2518.21     2390.75     63.09 o 
   9  -5   7      863.14      804.27     20.50 o 
  10  -5   7     1010.23      990.44     24.18 o 
  11  -5   7      166.50      168.88     11.38 o 
 -11  -4   7      423.20      435.83     24.03 o 
 -10  -4   7      411.48      436.19     22.90 o 
  -9  -4   7     2930.78     3055.70     41.25 o 
  -8  -4   7     1879.34     1931.26     33.68 o 
  -7  -4   7      105.30       91.87      6.46 o 
  -6  -4   7      630.78      617.40     21.65 o 
  -5  -4   7       65.19       79.60      5.74 o 
  -4  -4   7     1433.00     1386.06     19.38 o 
  -3  -4   7     6749.76     6731.81     95.31 o 
  -2  -4   7      307.27      392.95      9.60 o 
  -1  -4   7      381.88      382.74     12.51 o 
   0  -4   7     1247.15     1219.31     20.73 o 
   1  -4   7    11002.22    11052.70    158.18 o 
   2  -4   7    19408.42    19768.39    281.47 o 
   3  -4   7     1605.74     1672.61     26.07 o 
   4  -4   7     7027.29     7009.99    120.74 o 
   5  -4   7     5807.10     5712.61     86.83 o 
   6  -4   7      123.90      143.73      8.55 o 
   7  -4   7     2225.44     2147.36     38.60 o 
   8  -4   7     3624.68     3629.42     60.29 o 
   9  -4   7       31.73       35.70      6.24 o 
  10  -4   7      317.31      298.77     37.93 o 
  11  -4   7      813.62      763.45     21.55 o 
 -11  -3   7     2305.60     2292.39     61.60 o 
 -10  -3   7      237.74      222.99     15.93 o 
  -9  -3   7     2240.95     2307.31     39.25 o 
  -8  -3   7        8.26       18.02      4.21 o 
  -7  -3   7      479.80      481.22     12.94 o 
  -6  -3   7     1092.33     1142.37     26.43 o 
  -5  -3   7     3674.76     3478.00     42.37 o 
  -4  -3   7      852.31      859.05     13.24 o 
  -3  -3   7      526.49      483.27      8.78 o 
  -2  -3   7        7.13        1.07      4.27 o 
  -1  -3   7     1261.47     1325.50     17.82 o 
   0  -3   7     1717.80     1619.87     21.39 o 
   1  -3   7     1869.23     2023.11     32.22 o 
   2  -3   7     6951.28     7264.61     85.34 o 
   3  -3   7      158.36      186.85      9.71 o 
   4  -3   7       38.19       54.78      3.39 o 
   5  -3   7     9211.65     9156.95    134.39 o 
   6  -3   7     1212.70     1266.20     25.40 o 
   7  -3   7     1469.37     1497.18     29.48 o 
   8  -3   7     1206.94     1155.08     25.37 o 
   9  -3   7      193.31      198.87     11.00 o 
  10  -3   7      241.42      262.71     12.64 o 
  11  -3   7     1209.63     1244.71     29.14 o 
 -12  -2   7      464.16      437.36     24.13 o 
 -11  -2   7     1477.42     1438.09     28.84 o 
 -10  -2   7       35.45       34.09      5.47 o 
  -9  -2   7      113.92      120.86      8.45 o 
  -8  -2   7     2458.48     2518.22     41.27 o 
  -7  -2   7     7819.23     7798.01    111.48 o 
  -6  -2   7     4947.92     4836.87     71.13 o 
  -5  -2   7      244.77      262.06      6.33 o 
  -4  -2   7        0.17       -1.04      2.77 o 
  -3  -2   7      830.72      911.14     13.16 o 
  -2  -2   7     1372.97     1295.48     16.99 o 
  -1  -2   7     1115.60      971.16     13.62 o 
   0  -2   7      162.96      209.91      5.42 o 
   1  -2   7        0.42        1.36      2.44 o 
   2  -2   7      361.97      300.29     12.20 o 
   3  -2   7     8776.28     8557.18    121.00 o 
   4  -2   7     1400.33     1499.88     21.26 o 
   5  -2   7     1188.37     1216.13     15.88 o 
   6  -2   7       18.00       17.69      2.61 o 
   7  -2   7      171.82      184.41     10.02 o 
   8  -2   7     2982.87     2984.25     51.76 o 
   9  -2   7     2246.71     2289.39     42.83 o 
  10  -2   7      567.81      557.45     26.28 o 
  11  -2   7        1.02       -5.73      9.05 o 
 -12  -1   7      511.09      558.11     17.00 o 
 -11  -1   7      219.52      238.10     11.25 o 
 -10  -1   7      288.46      280.98     15.23 o 
  -9  -1   7     2147.14     2148.61     38.14 o 
  -8  -1   7     4915.18     4979.40     74.33 o 
  -7  -1   7       49.96      113.96      9.66 o 
  -6  -1   7      715.90      702.63     15.35 o 
  -5  -1   7      366.88      351.76     10.15 o 
  -4  -1   7    12137.20    12692.61    175.38 o 
  -3  -1   7     4290.03     3986.45     46.99 o 
  -2  -1   7     3377.82     3194.27     33.27 o 
  -1  -1   7      648.10      629.54      9.80 o 
   0  -1   7      331.72      255.93      6.91 o 
   1  -1   7      116.87      119.53      8.98 o 
   2  -1   7      470.59      445.86      8.72 o 
   3  -1   7       69.04       80.38      4.35 o 
   4  -1   7     1434.44     1425.93     17.63 o 
   5  -1   7       39.70       23.25      2.71 o 
   6  -1   7    13958.50    14149.24    142.52 o 
   7  -1   7     2177.88     2204.82     26.72 o 
   8  -1   7     2810.70     2765.79     49.00 o 
   9  -1   7      106.41      101.33     13.24 o 
  10  -1   7      396.81      426.42     23.57 o 
 -13   0   7      115.16      130.42      9.95 o 
 -12   0   7        1.11        1.35      4.89 o 
 -11   0   7     1022.17     1010.22     22.68 o 
 -10   0   7      774.65      792.96     18.90 o 
  -9   0   7      426.01      434.44     13.20 o 
  -8   0   7      305.21      341.89     11.27 o 
  -7   0   7       39.49       46.35      4.87 o 
  -6   0   7      539.95      495.82     23.98 o 
  -5   0   7    16144.95    16166.64    222.20 o 
  -4   0   7     8176.84     8494.52    174.05 o 
  -3   0   7      221.12      268.63      5.31 o 
  -2   0   7      586.67      610.48      8.20 o 
  -1   0   7      419.14      418.40      7.55 o 
   0   0   7     7699.11     7795.19    107.24 o 
   1   0   7     1725.92     1536.01     17.94 o 
   2   0   7     2206.85     2072.54     32.87 o 
   3   0   7      119.75      113.84      5.01 o 
   4   0   7      678.29      653.73     11.72 o 
   5   0   7     1547.76     1594.94     20.19 o 
   6   0   7     4153.80     4189.07     46.11 o 
   7   0   7        4.07        6.13      3.56 o 
   8   0   7      752.41      770.54     29.86 o 
   9   0   7       34.59       57.82     11.30 o 
  10   0   7      648.33      651.06     29.09 o 
 -13   1   7      961.37      989.16     38.93 o 
 -12   1   7     1008.44      952.60     22.49 o 
 -11   1   7     1303.93     1382.18     27.86 o 
 -10   1   7       11.96        7.65      4.53 o 
  -9   1   7      291.08      288.81     10.89 o 
  -8   1   7      936.30      966.95     20.07 o 
  -7   1   7     6574.67     6510.16     94.06 o 
  -6   1   7      118.18      107.03      7.02 o 
  -5   1   7     1051.50     1172.75     21.16 o 
  -4   1   7     3298.67     3591.41     53.30 o 
  -3   1   7      120.19      144.56      7.92 o 
  -2   1   7    18237.46    18785.00    255.98 o 
  -1   1   7    11076.24    11156.71    217.28 o 
   0   1   7     5911.74     6364.08     73.79 o 
   1   1   7       58.26       59.20      6.22 o 
   2   1   7      146.45      141.87      6.65 o 
   3   1   7     5073.16     4998.51     73.19 o 
   4   1   7      181.69      124.20      8.28 o 
   5   1   7     1084.85     1069.64     20.78 o 
   6   1   7       26.99       34.54      4.87 o 
   7   1   7      125.70      110.46      7.47 o 
   8   1   7     1242.96     1287.17     21.90 o 
   9   1   7      992.96     1003.46     36.30 o 
  10   1   7       57.77       62.22     12.42 o 
 -13   2   7      856.20      879.36     22.39 o 
 -12   2   7      257.55      274.67     12.06 o 
 -11   2   7        0.20       -1.55      4.53 o 
 -10   2   7     3218.10     3331.13     53.73 o 
  -9   2   7      943.99      991.92     21.04 o 
  -8   2   7      865.91      887.76     18.89 o 
  -7   2   7      824.13      885.47     18.35 o 
  -6   2   7      584.51      594.59     13.80 o 
  -5   2   7      291.40      298.95      9.29 o 
  -4   2   7     7270.36     7292.63    102.77 o 
  -3   2   7     6915.29     7014.42     98.58 o 
  -2   2   7     4251.20     4446.61     63.86 o 
  -1   2   7      520.03      608.14     10.27 o 
   0   2   7     1237.92     1292.81     21.88 o 
   1   2   7     1815.81     1809.53     28.96 o 
   2   2   7     3362.07     3479.54     42.49 o 
   3   2   7    10911.33    10681.60    151.03 o 
   4   2   7      154.55      133.27      7.64 o 
   5   2   7       61.30       52.77      5.47 o 
   6   2   7     1422.83     1458.29     27.61 o 
   7   2   7      222.13      247.60     13.39 o 
   8   2   7      178.61      208.48     10.69 o 
   9   2   7      216.24      213.34     17.94 o 
 -13   3   7      148.45      147.78     10.46 o 
 -12   3   7       35.62       33.08     14.31 o 
 -11   3   7      376.98      397.31     13.80 o 
 -10   3   7     5319.92     5271.03     79.92 o 
  -9   3   7       42.52       53.00      5.86 o 
  -8   3   7     1041.16     1034.18     21.09 o 
  -7   3   7       30.02       31.53      4.41 o 
  -6   3   7     2660.38     2790.48     43.57 o 
  -5   3   7     4749.85     4827.37     70.38 o 
  -4   3   7      309.72      307.56      8.86 o 
  -3   3   7        0.62        8.77      4.40 o 
  -2   3   7       16.02       25.13      2.81 o 
  -1   3   7        2.74       14.28      3.14 o 
   0   3   7    17805.44    17739.69    243.92 o 
   1   3   7     2557.56     2665.75     40.60 o 
   2   3   7     2516.97     2469.62     31.66 o 
   3   3   7      596.35      558.20     10.67 o 
   4   3   7      594.62      633.22     15.70 o 
   5   3   7     2112.53     2086.44     36.30 o 
   6   3   7      869.12      932.52     20.98 o 
   7   3   7       97.88       94.07      7.75 o 
   8   3   7      801.11      781.92     20.12 o 
   9   3   7       39.37       31.49      9.05 o 
 -13   4   7     1478.13     1499.36     31.53 o 
 -12   4   7      406.91      396.32     23.54 o 
 -11   4   7      390.76      387.40     13.58 o 
 -10   4   7      454.72      442.02     14.72 o 
  -9   4   7      809.86      729.95     17.46 o 
  -8   4   7      122.97      129.65      7.82 o 
  -7   4   7     3682.65     3663.70     56.07 o 
  -6   4   7       14.37       15.06      3.63 o 
  -5   4   7     3353.47     3454.88     41.50 o 
  -4   4   7        1.54       18.02      3.19 o 
  -3   4   7      368.27      450.72     10.57 o 
  -2   4   7     3805.55     3817.08     45.84 o 
  -1   4   7      398.96      384.34      7.89 o 
   0   4   7     1745.72     1602.73     26.32 o 
   1   4   7      210.63      200.77      6.36 o 
   2   4   7      460.07      423.82     20.25 o 
   3   4   7     2220.95     2258.73     43.23 o 
   4   4   7     2684.39     2647.35     44.24 o 
   5   4   7     1927.20     1909.84     34.68 o 
   6   4   7     2302.57     2344.92     41.44 o 
   7   4   7        1.12       15.00      5.68 o 
   8   4   7      613.45      685.70     19.48 o 
 -14   5   7      268.39      276.22     13.72 o 
 -13   5   7     2437.74     2524.76     45.98 o 
 -12   5   7      116.03      106.72      8.62 o 
 -11   5   7       59.91       61.86     10.28 o 
 -10   5   7      221.11      218.09     10.39 o 
  -9   5   7      712.44      718.36     17.47 o 
  -8   5   7     1963.21     2009.15     47.26 o 
  -7   5   7     2358.52     2315.43     37.99 o 
  -6   5   7        1.01        1.15      1.78 o 
  -5   5   7      117.72      151.11      5.21 o 
  -4   5   7      448.78      417.13     10.63 o 
  -3   5   7     7371.56     7299.14     84.46 o 
  -2   5   7       95.88       88.71      7.02 o 
  -1   5   7      376.72      398.80     10.24 o 
   0   5   7     1431.17     1322.11     22.51 o 
   1   5   7     2052.52     2152.39     36.84 o 
   2   5   7     3220.47     3109.07     71.24 o 
   3   5   7     3505.90     3396.67     54.64 o 
   4   5   7      269.78      270.40     11.50 o 
   5   5   7      399.23      403.97     16.18 o 
   6   5   7       94.97       98.90      8.17 o 
   7   5   7     2217.89     2205.86     41.07 o 
   8   5   7      186.41      167.90     15.26 o 
 -14   6   7      119.83      116.93     10.10 o 
 -13   6   7      286.19      285.23     15.80 o 
 -12   6   7      354.85      336.36     13.60 o 
 -11   6   7      272.59      271.15     12.17 o 
 -10   6   7     5274.78     5265.50     80.34 o 
  -9   6   7        3.26        0.92      5.93 o 
  -8   6   7     4045.71     3910.91     60.40 o 
  -7   6   7      608.88      239.11     12.37 o 
  -6   6   7     1584.27     1533.78     21.11 o 
  -5   6   7     7220.26     7329.85    104.02 o 
  -4   6   7      259.79      291.76      7.62 o 
  -3   6   7     1408.78     1416.48     19.84 o 
  -2   6   7      935.72      882.96     13.63 o 
  -1   6   7      362.24      415.90     15.82 o 
   0   6   7     5561.34     5512.97     82.86 o 
   1   6   7     3040.19     2886.51     71.32 o 
   2   6   7       73.69       60.11      6.24 o 
   3   6   7      578.66      608.11     16.63 o 
   4   6   7     1273.55     1301.81     32.11 o 
   5   6   7      269.18      268.08     12.68 o 
   6   6   7      680.25      687.86     27.45 o 
   7   6   7      784.37      774.52     21.56 o 
 -14   7   7        0.26       -2.30      5.84 o 
 -13   7   7      258.87      272.50     13.30 o 
 -12   7   7     2026.35     2070.85     39.13 o 
 -11   7   7     1225.39     1277.88     27.23 o 
 -10   7   7     2195.20     2201.65     39.16 o 
  -9   7   7      307.01      350.91     19.27 o 
  -7   7   7     1848.49     1903.32     32.80 o 
  -6   7   7     4087.94     4170.67     50.54 o 
  -5   7   7      312.41      314.84     15.50 o 
  -4   7   7      102.57       94.44      6.14 o 
  -3   7   7       78.51       90.97      5.84 o 
  -2   7   7     7911.50     7797.84    125.04 o 
  -1   7   7      491.50      465.48     19.12 o 
   0   7   7     1795.56     1851.53     33.71 o 
   1   7   7       15.76       11.08      4.59 o 
   2   7   7        0.88        1.05      4.66 o 
   3   7   7       88.33       76.52      7.48 o 
   4   7   7     2597.48     2551.02     45.56 o 
   5   7   7       30.18       37.02      8.61 o 
   6   7   7      429.87      437.46     25.54 o 
 -13   8   7     2710.77     2841.86     50.83 o 
 -12   8   7       46.88       54.32      7.31 o 
 -11   8   7      123.85      116.60      8.96 o 
 -10   8   7       29.46       32.94      5.78 o 
  -9   8   7     1454.35     1434.59     39.11 o 
  -8   8   7     4872.19     4834.61     73.09 o 
  -7   8   7       51.52       66.59      5.89 o 
  -6   8   7      242.51      213.63      6.27 o 
  -5   8   7      109.91      110.44      6.22 o 
  -4   8   7     6026.20     6057.96     94.84 o 
  -3   8   7     1321.78     1350.84     22.62 o 
  -2   8   7      252.89      274.38     15.90 o 
  -1   8   7       11.48        5.73      5.93 o 
   0   8   7     2307.10     2219.85     39.49 o 
   1   8   7     2312.82     2373.33     42.20 o 
   2   8   7     1282.43     1221.43     26.80 o 
   3   8   7      165.57      174.95     11.32 o 
   4   8   7       84.34       63.56     11.40 o 
   5   8   7        7.98        1.09      6.03 o 
 -13   9   7      298.36      290.99     13.64 o 
 -12   9   7      212.25      163.50     10.88 o 
 -11   9   7      305.61      318.52     12.85 o 
  -9   9   7     2311.16     2213.54     38.82 o 
  -8   9   7      172.95      166.68      7.69 o 
  -7   9   7      343.67      311.50      9.27 o 
  -6   9   7     1100.60     1103.49     15.40 o 
  -5   9   7     1522.74     1561.10     28.04 o 
  -4   9   7      150.65      178.84      6.70 o 
  -3   9   7     2198.25     2137.08     53.73 o 
  -2   9   7      109.13       82.62      9.97 o 
  -1   9   7     2289.04     2245.10     56.49 o 
   0   9   7     1928.29     1839.11     55.67 o 
   1   9   7     1797.22     1800.93     44.58 o 
   2   9   7      179.70      165.76     11.13 o 
   3   9   7      568.39      569.55     32.08 o 
   4   9   7       53.84       49.11     10.02 o 
 -13  10   7        4.71        4.63      5.95 o 
 -12  10   7     1989.99     2023.82     39.02 o 
 -11  10   7      577.65      525.71     28.25 o 
 -10  10   7      111.95      106.32      8.22 o 
  -9  10   7       12.37        5.35      3.92 o 
  -8  10   7        1.62       -4.55      3.38 o 
  -7  10   7     1260.63     1254.26     17.27 o 
  -6  10   7     1369.89     1329.86     17.88 o 
  -5  10   7     2127.22     2122.26     41.05 o 
  -4  10   7        0.45       -6.80      6.29 o 
  -3  10   7       55.09       37.37      8.28 o 
  -2  10   7     4159.93     4072.48     92.94 o 
  -1  10   7     1110.68     1014.45     33.59 o 
   0  10   7      127.51       90.48      8.61 o 
   1  10   7      756.22      787.18     21.26 o 
   2  10   7       33.69       21.07      6.62 o 
   3  10   7      291.53      295.14     14.61 o 
 -13  11   7       70.27       60.91      8.20 o 
 -12  11   7        1.65       -0.48      5.28 o 
 -11  11   7       71.90       74.61     10.19 o 
 -10  11   7       32.99       22.59      4.71 o 
  -9  11   7     1580.50     1610.22     25.61 o 
  -8  11   7      842.68      911.81     17.13 o 
  -7  11   7      325.32      356.78     11.39 o 
  -6  11   7      207.70      213.10      8.16 o 
  -5  11   7       22.61       21.63      7.36 o 
  -4  11   7     2389.78     2308.40     58.64 o 
  -3  11   7       24.71       10.63      7.67 o 
  -2  11   7     1841.49     1761.22     48.67 o 
  -1  11   7      320.96      314.36     19.12 o 
   0  11   7      130.47      129.60     10.22 o 
   1  11   7      893.01      905.93     31.88 o 
   2  11   7     1126.45     1137.88     49.00 o 
 -12  12   7      107.50       98.70     10.58 o 
 -11  12   7     1120.67     1144.07     30.00 o 
 -10  12   7     1149.37     1223.01     21.93 o 
  -9  12   7       51.68       59.91      5.61 o 
  -8  12   7       37.58       29.60      4.66 o 
  -7  12   7      370.97      379.49     20.25 o 
  -6  12   7       28.03       37.13      8.90 o 
  -5  12   7     2323.23     2335.16     59.43 o 
  -4  12   7     1948.74     1841.84     50.71 o 
  -3  12   7      366.80      331.13     19.38 o 
  -2  12   7      361.88      390.28     20.96 o 
  -1  12   7     1029.51      982.50     34.66 o 
   0  12   7      138.10      129.24     14.31 o 
   1  12   7      768.67      790.66     22.96 o 
 -11  13   7      223.37      223.16     17.13 o 
 -10  13   7        1.02       -2.81      5.13 o 
  -9  13   7      128.35      116.13      8.88 o 
  -8  13   7        3.00        2.91      7.46 o 
  -7  13   7     3448.08     3470.80     82.92 o 
  -6  13   7      501.95      518.00     22.80 o 
  -5  13   7     1234.19     1324.00     50.05 o 
  -4  13   7      169.63      165.28     15.75 o 
  -3  13   7        5.51        2.76      8.13 o 
  -2  13   7      605.70      595.49     27.20 o 
  -1  13   7      813.01      838.84     32.51 o 
   0  13   7       27.15       35.17     10.63 o 
 -10  14   7       69.52       43.56      9.82 o 
  -9  14   7      351.63      340.95     21.06 o 
  -8  14   7      877.57      903.82     33.03 o 
  -7  14   7      365.22      356.69     21.06 o 
  -6  14   7      104.43      110.75      8.94 o 
  -5  14   7       37.21       31.57      6.83 o 
  -4  14   7      639.95      653.77     28.27 o 
  -3  14   7       14.97        9.51      9.36 o 
  -2  14   7      885.67      989.81     36.04 o 
  -7  15   7       68.21       71.47     11.76 o 
  -6  15   7      198.72      222.09     13.68 o 
   3 -16   8       80.23       58.08     10.79 o 
   4 -16   8      198.24      243.04     17.79 o 
   5 -16   8     1027.24     1081.88     36.50 o 
   0 -15   8        1.37        5.98      8.69 o 
   1 -15   8      372.48      320.24     19.38 o 
   2 -15   8      393.56      397.90     21.11 o 
   3 -15   8     1302.96     1243.59     38.70 o 
   4 -15   8      966.76      987.97     33.49 o 
   5 -15   8     1113.55     1112.97     36.20 o 
   6 -15   8       28.56       26.74      8.95 o 
   7 -15   8       37.44       24.69      8.74 o 
   8 -15   8      250.60      257.00     18.00 o 
  -2 -14   8        1.18        3.32      8.03 o 
  -1 -14   8       32.76       37.73      9.56 o 
   0 -14   8        1.24       -6.19      7.16 o 
   1 -14   8       62.16       64.88     10.38 o 
   2 -14   8     3796.94     3773.15     87.63 o 
   3 -14   8     1121.13     1010.51     32.77 o 
   4 -14   8      293.03      248.87     16.36 o 
   5 -14   8        0.00       -9.30      6.34 o 
   6 -14   8      649.32      685.16     26.64 o 
   7 -14   8      569.35      604.59     25.46 o 
   8 -14   8       59.27       59.24      8.38 o 
   9 -14   8      510.15      509.73     20.45 o 
  -3 -13   8      503.33      541.80     13.67 o 
  -2 -13   8      584.70      542.75     13.25 o 
  -1 -13   8       29.17       38.24      8.95 o 
   0 -13   8     1615.44     1602.38     44.27 o 
   1 -13   8      273.91      318.72     12.74 o 
   2 -13   8       50.96       43.46      8.74 o 
   3 -13   8     1053.31     1080.20     33.44 o 
   4 -13   8      539.33      569.62     23.16 o 
   5 -13   8     1184.71     1162.71     35.63 o 
   6 -13   8      769.80      818.03     28.94 o 
   7 -13   8      990.00      986.69     24.24 o 
   8 -13   8     1019.32     1025.05     25.32 o 
   9 -13   8        3.60        2.28      6.23 o 
  10 -13   8     1230.56     1322.52     30.94 o 
  -5 -12   8       51.89       41.77      7.07 o 
  -4 -12   8       33.56       27.81      5.05 o 
  -3 -12   8      161.62      147.01      8.16 o 
  -2 -12   8      800.02      811.48     17.01 o 
  -1 -12   8     2712.32     2624.28     35.89 o 
   0 -12   8      257.41      265.48     11.65 o 
   1 -12   8      343.15      363.34     17.89 o 
   2 -12   8       26.74       20.60      7.00 o 
   3 -12   8      736.39      715.33     25.26 o 
   4 -12   8      591.63      564.36     22.29 o 
   5 -12   8     1123.72     1046.76     32.62 o 
   6 -12   8      343.03      319.02     13.30 o 
   7 -12   8        0.21        4.67      5.63 o 
   8 -12   8      781.85      849.61     22.24 o 
   9 -12   8     1657.98     1715.25     35.55 o 
  10 -12   8      935.47      934.03     24.76 o 
  -6 -11   8        1.22       -2.02      5.48 o 
  -5 -11   8       37.29       47.51      5.68 o 
  -4 -11   8     2622.93     2715.79     38.09 o 
  -3 -11   8     3066.95     2896.44     39.52 o 
  -2 -11   8        5.53        1.57      3.56 o 
  -1 -11   8     2506.32     2444.52     28.77 o 
   0 -11   8       13.44       11.15      2.99 o 
   1 -11   8      578.62      575.04     21.37 o 
   2 -11   8      529.39      494.32     19.48 o 
   3 -11   8      253.89      225.81     14.01 o 
   4 -11   8        6.93        4.49      4.69 o 
   5 -11   8      344.17      365.99     13.34 o 
   6 -11   8       86.90       72.21     13.83 o 
   7 -11   8     1219.46     1198.94     26.51 o 
   8 -11   8     1399.99     1352.09     29.36 o 
   9 -11   8     1106.45     1102.32     26.15 o 
  10 -11   8      463.62      455.20     16.95 o 
  11 -11   8      248.66      254.37     13.89 o 
  -7 -10   8      110.67      145.60     16.26 o 
  -6 -10   8      937.40      876.26     32.46 o 
  -5 -10   8      344.32      319.81     10.37 o 
  -4 -10   8     1785.19     1780.95     26.95 o 
  -3 -10   8      947.14      982.46     14.84 o 
  -2 -10   8        1.83       -0.68      2.86 o 
  -1 -10   8      184.58      184.71      6.24 o 
   0 -10   8     5838.54     5938.90     71.48 o 
   1 -10   8     1008.24      952.90     28.22 o 
   2 -10   8      823.68      812.82     25.46 o 
   3 -10   8       58.27       65.35      9.69 o 
   4 -10   8      389.27      399.79     13.29 o 
   5 -10   8        4.79        1.24      4.69 o 
   6 -10   8     1074.33     1068.31     46.78 o 
   7 -10   8      839.33      832.37     41.15 o 
   8 -10   8       10.14       12.38      5.60 o 
   9 -10   8      107.39       95.89      9.38 o 
  10 -10   8     1015.40     1002.20     25.11 o 
  11 -10   8      728.82      714.92     21.42 o 
  -8  -9   8      447.65      445.03     25.15 o 
  -7  -9   8     1006.91      995.43     36.04 o 
  -5  -9   8      217.11      201.13     10.64 o 
  -4  -9   8      973.94      951.35     14.44 o 
  -3  -9   8     1071.22     1103.68     15.58 o 
  -2  -9   8     5558.27     5490.83     66.54 o 
  -1  -9   8     3365.54     3372.85     42.86 o 
   0  -9   8     1436.50     1420.85     21.04 o 
   1  -9   8      269.26      314.05      9.67 o 
   2  -9   8     1819.10     1792.50     32.17 o 
   3  -9   8     1899.29     1136.59     33.28 o 
   4  -9   8     2780.62     2698.28     45.45 o 
   5  -9   8     1176.76     1180.70     48.72 o 
   6  -9   8       18.26       12.27      4.79 o 
   7  -9   8      173.67      180.26     13.93 o 
   8  -9   8     3518.33     3440.91     58.31 o 
   9  -9   8      196.81      177.97     11.11 o 
  10  -9   8      615.99      556.42     18.11 o 
  11  -9   8       19.75       15.83      6.59 o 
  -8  -8   8      539.36      498.46     25.15 o 
  -7  -8   8     1601.29     1566.13     46.62 o 
  -6  -8   8       59.46        8.95      5.27 o 
  -5  -8   8      873.36      874.50     15.77 o 
  -4  -8   8      286.90      271.21      8.46 o 
  -3  -8   8     4136.58     4242.25     52.46 o 
  -2  -8   8      183.25      177.14      6.98 o 
  -1  -8   8      623.09      662.24     12.32 o 
   0  -8   8      634.89      648.12     11.93 o 
   1  -8   8      520.37      530.28     12.45 o 
   2  -8   8     3818.13     3666.59     57.73 o 
   3  -8   8    10230.33    10098.24    204.75 o 
   4  -8   8      655.60      690.34     16.70 o 
   5  -8   8      144.18      126.79      8.34 o 
   6  -8   8     1144.68     1073.77     23.07 o 
   7  -8   8     1492.42     1443.81     28.98 o 
   8  -8   8      901.27      892.88     21.75 o 
   9  -8   8        7.33       -4.08      8.74 o 
  10  -8   8      603.56      586.44     18.51 o 
  11  -8   8      418.49      398.08     15.95 o 
  -9  -7   8      555.52      599.27     27.96 o 
  -8  -7   8      274.96      283.02     19.17 o 
  -7  -7   8      447.75      430.00     21.83 o 
  -6  -7   8      651.63      613.80     15.94 o 
  -5  -7   8     1996.26     1980.55     27.67 o 
  -4  -7   8      906.65      934.38     15.76 o 
  -3  -7   8      200.69      167.68     10.25 o 
  -2  -7   8      683.10      627.83     14.39 o 
  -1  -7   8        1.03       -4.86      3.24 o 
   0  -7   8     6165.29     5871.35     85.51 o 
   1  -7   8     2680.73     2555.35     41.36 o 
   2  -7   8       66.95       67.13      3.98 o 
   4  -7   8      259.23      220.67      9.75 o 
   5  -7   8     6830.30     6563.29     99.33 o 
   6  -7   8     2482.74     2374.77     41.42 o 
   7  -7   8     1620.84     1571.73     30.71 o 
   8  -7   8       26.03        7.26      5.14 o 
   9  -7   8       19.11       19.74      6.05 o 
  10  -7   8      248.87      236.26     12.44 o 
  11  -7   8     1313.09     1308.90     47.03 o 
 -10  -6   8        0.38      -10.07      8.84 o 
  -9  -6   8      345.82      344.32     21.27 o 
  -8  -6   8      860.98      884.90     31.95 o 
  -7  -6   8      129.57      111.01      9.07 o 
  -6  -6   8     2126.65     2148.48     49.95 o 
  -5  -6   8      982.63      921.93     18.26 o 
  -4  -6   8      477.73      531.97     12.90 o 
  -3  -6   8      584.66      611.88     13.79 o 
  -2  -6   8     3240.80     3067.53     46.95 o 
  -1  -6   8       65.04       74.04     12.63 o 
   0  -6   8      307.45      366.00      8.52 o 
   1  -6   8      114.42      121.71      6.91 o 
   2  -6   8       64.23       61.68      5.01 o 
   3  -6   8     5653.94     5352.67    111.76 o 
   4  -6   8     5473.50     5279.04     80.54 o 
   5  -6   8     2243.15     2216.99     38.40 o 
   6  -6   8        1.14       -0.07      4.12 o 
   7  -6   8      437.31      423.28     22.95 o 
   8  -6   8      389.98      360.58     13.68 o 
   9  -6   8       90.57       66.30      7.47 o 
  10  -6   8      747.50      703.17     26.79 o 
  11  -6   8      892.73      892.94     23.79 o 
 -10  -5   8       35.55       27.76     10.28 o 
  -9  -5   8      917.73      872.28     31.95 o 
  -8  -5   8     3243.29     3318.78     53.20 o 
  -7  -5   8      662.75      727.18     30.65 o 
  -6  -5   8       18.14       21.35      8.03 o 
  -5  -5   8       51.49       46.90      4.46 o 
  -4  -5   8       51.82       43.17      4.18 o 
  -3  -5   8     2451.61     2472.84     38.46 o 
  -2  -5   8     1631.34     1705.68     28.04 o 
  -1  -5   8      577.41      663.04     13.93 o 
   0  -5   8     4409.33     4523.45     54.92 o 
   1  -5   8     1865.36     1679.58     28.20 o 
   2  -5   8    13765.58    13613.83    195.29 o 
   3  -5   8      855.70      871.73     15.24 o 
   4  -5   8      212.11      157.49      8.49 o 
   5  -5   8       54.27       50.77      5.70 o 
   6  -5   8       47.13       50.88      5.97 o 
   7  -5   8      965.47      914.23     21.30 o 
   8  -5   8     4095.99     3925.15     64.86 o 
   9  -5   8      306.57      296.28     12.88 o 
  10  -5   8     1119.31     1156.76     27.03 o 
  11  -5   8     1062.53     1099.16     27.11 o 
 -11  -4   8      642.57      653.21     29.19 o 
 -10  -4   8     1665.24     1639.75     48.52 o 
  -9  -4   8     1331.42     1378.35     34.38 o 
  -8  -4   8        1.12        6.76      4.13 o 
  -7  -4   8        1.95       10.61      4.05 o 
  -6  -4   8        3.72        7.89      3.94 o 
  -5  -4   8     6560.23     6368.64     74.86 o 
  -4  -4   8       13.38       24.61      6.11 o 
  -3  -4   8     4123.90     4204.52     68.71 o 
  -2  -4   8      769.03      807.79     16.92 o 
  -1  -4   8      135.82       97.39      4.69 o 
   0  -4   8     3486.04     3128.64     44.22 o 
   1  -4   8     2367.48     2475.53     39.01 o 
   2  -4   8      136.83      198.92     17.60 o 
   3  -4   8     3040.15     3247.26     48.21 o 
   4  -4   8       70.56       93.19      4.57 o 
   5  -4   8     6048.47     5845.37     89.20 o 
   6  -4   8     1144.83     1127.98     31.36 o 
   7  -4   8      520.80      537.74     15.74 o 
   8  -4   8     1866.14     1852.08     35.59 o 
   9  -4   8      214.91      208.76     11.34 o 
  10  -4   8       19.91       18.30      6.40 o 
  11  -4   8      969.81      963.51     25.29 o 
 -11  -3   8      380.05      359.71     21.47 o 
 -10  -3   8       79.70       94.31      7.69 o 
  -9  -3   8      350.66      390.11     12.86 o 
  -8  -3   8       15.72       13.49      4.39 o 
  -7  -3   8     3005.61     2956.46     50.48 o 
  -6  -3   8     3637.60     3581.64     55.09 o 
  -5  -3   8     1125.73     1075.19     15.97 o 
  -4  -3   8     5140.42     4988.69     59.04 o 
  -3  -3   8      125.37      111.83      6.80 o 
  -2  -3   8     2880.42     2902.76     38.09 o 
  -1  -3   8     4538.50     4697.48     59.93 o 
   0  -3   8     2501.68     2538.69     32.13 o 
   1  -3   8      630.36      614.17     18.89 o 
   2  -3   8       71.20       61.90      3.84 o 
   3  -3   8     3095.88     2991.08     45.09 o 
   4  -3   8     1181.84     1201.52     17.90 o 
   5  -3   8     2702.79     2790.17     36.39 o 
   6  -3   8        4.57        3.85      4.23 o 
   7  -3   8      411.20      386.68     13.52 o 
   8  -3   8      121.31      108.08      8.57 o 
   9  -3   8     2290.10     2317.18     43.36 o 
  10  -3   8      528.31      544.48     17.80 o 
  11  -3   8      493.94      472.23     25.97 o 
 -11  -2   8       45.51       56.36     11.12 o 
 -10  -2   8       13.79       13.72      5.02 o 
  -9  -2   8     1186.70     1165.01     23.91 o 
  -8  -2   8     9652.96     9607.95    136.88 o 
  -7  -2   8      166.92      144.20      8.33 o 
  -6  -2   8      369.73      431.63     18.35 o 
  -5  -2   8      477.43      485.76      8.80 o 
  -4  -2   8     4932.16     5210.43     61.19 o 
  -3  -2   8     7478.50     7514.76     86.47 o 
  -2  -2   8     5845.66     5663.32     77.17 o 
  -1  -2   8      103.24      146.29      6.08 o 
   0  -2   8        9.22       -3.18      2.12 o 
   1  -2   8    12097.15    12658.91    181.27 o 
   2  -2   8     3033.15     2934.28     37.07 o 
   3  -2   8      447.80      547.06     15.62 o 
   4  -2   8     1207.24     1151.05     17.68 o 
   5  -2   8     4066.86     4014.02     50.70 o 
   6  -2   8      537.68      529.11     15.26 o 
   7  -2   8     1472.23     1465.02     29.76 o 
   8  -2   8     3975.07     4039.34     67.17 o 
   9  -2   8      113.75       94.60      8.66 o 
  10  -2   8       79.33       66.46     12.47 o 
 -12  -1   8        9.07        3.78     14.31 o 
 -11  -1   8      636.79      661.12     17.97 o 
 -10  -1   8     2841.41     2887.19     48.06 o 
  -9  -1   8      138.52      174.03      9.35 o 
  -8  -1   8     2067.39     2041.55     35.19 o 
  -7  -1   8        0.79        2.12      3.66 o 
  -6  -1   8      138.75      146.27      8.51 o 
  -5  -1   8     7362.96     7354.41    104.94 o 
  -4  -1   8     4083.37     4043.41     60.17 o 
  -3  -1   8     2679.33     2632.90     28.02 o 
  -2  -1   8      178.21      184.49      4.90 o 
  -1  -1   8     5694.15     5605.06     66.17 o 
   0  -1   8     8996.86     9451.65    109.80 o 
   1  -1   8     1129.43     1206.69     16.04 o 
   2  -1   8     4412.34     4378.98     53.59 o 
   3  -1   8      217.12      183.22     12.19 o 
   4  -1   8      196.23      167.87     11.08 o 
   5  -1   8      270.46      224.83      6.60 o 
   6  -1   8     4217.42     4227.93     47.60 o 
   7  -1   8       59.48       63.40      7.04 o 
   8  -1   8      977.90     1034.13     35.89 o 
   9  -1   8      637.71      701.57     29.55 o 
  10  -1   8      131.71      128.58     15.54 o 
 -12   0   8      247.78      250.99     12.11 o 
 -11   0   8     2110.59     2150.22     38.84 o 
 -10   0   8        3.95        8.22      4.81 o 
  -9   0   8      242.80      251.44     10.36 o 
  -8   0   8      149.84      164.17      8.93 o 
  -7   0   8     3604.51     3618.48     55.81 o 
  -6   0   8     1819.49     1763.62     30.38 o 
  -5   0   8     4029.11     3995.73     59.75 o 
  -4   0   8        0.21        1.60      4.47 o 
  -3   0   8     2497.64     2601.28     27.61 o 
  -2   0   8     4967.34     5043.76     59.46 o 
  -1   0   8     4588.05     4603.70     55.01 o 
   0   0   8      710.48      724.97     10.20 o 
   1   0   8      404.02      360.68      6.84 o 
   2   0   8       48.94       87.21      9.43 o 
   3   0   8     4393.19     4177.02     62.59 o 
   4   0   8     2343.70     2257.72     28.23 o 
   5   0   8      125.18      142.60      5.98 o 
   6   0   8       12.56        8.20      4.62 o 
   7   0   8       70.03       66.16      5.26 o 
   8   0   8       32.15       37.52      9.97 o 
   9   0   8     2105.93     2129.05     60.48 o 
  10   0   8      279.68      296.42     21.06 o 
 -13   1   8     1371.41     1384.26     29.88 o 
 -12   1   8       29.41       33.84      6.31 o 
 -11   1   8      788.64      796.02     19.90 o 
 -10   1   8     1029.00     1011.31     22.26 o 
  -9   1   8     1965.91     1925.61     34.17 o 
  -8   1   8     3446.37     3373.28     53.08 o 
  -7   1   8      316.15      266.21      9.98 o 
  -6   1   8       52.72       36.76      4.72 o 
  -5   1   8     1801.10     1747.49     29.55 o 
  -4   1   8     3724.97     3851.83     57.41 o 
  -3   1   8     3607.35     3533.42     52.40 o 
  -2   1   8     2062.63     1960.53     25.48 o 
  -1   1   8     2030.63     2170.41     47.95 o 
   0   1   8      356.03      381.67      8.01 o 
   1   1   8     1814.35     1509.78     20.72 o 
   2   1   8     2293.77     2302.47     29.83 o 
   3   1   8     2668.65     2649.12     41.83 o 
   4   1   8      195.86      204.12     15.13 o 
   5   1   8      590.49      610.30     14.76 o 
   6   1   8     2178.34     2242.22     41.13 o 
   7   1   8     2196.69     2314.66     33.42 o 
   8   1   8      550.64      596.82     26.74 o 
   9   1   8      212.12      223.56     18.66 o 
 -13   2   8      369.05      372.59     22.49 o 
 -12   2   8      143.67      131.07      9.69 o 
 -11   2   8      793.91      778.10     19.76 o 
 -10   2   8     3313.80     3250.98     53.01 o 
  -9   2   8       67.03       62.32      6.23 o 
  -8   2   8      729.10      727.40     17.08 o 
  -7   2   8     1239.16     1211.76     23.23 o 
  -6   2   8      403.12      431.19     11.93 o 
  -5   2   8     5621.56     5533.43     80.25 o 
  -4   2   8     8574.43     5033.50    103.58 o 
  -3   2   8     1218.99     1301.93     22.72 o 
  -2   2   8       30.92       30.43      4.50 o 
  -1   2   8      652.88      656.77     13.96 o 
   0   2   8       68.32       95.14      7.90 o 
   1   2   8     2973.62     3135.42     79.52 o 
   2   2   8     1027.50     1028.09     25.59 o 
   3   2   8     2717.40     2624.71     33.72 o 
   4   2   8     1623.09     1661.74     29.62 o 
   5   2   8     2820.43     2856.97     46.52 o 
   6   2   8     5965.60     6070.82     90.77 o 
   7   2   8        2.14        0.08      4.42 o 
   8   2   8      501.22      465.19     26.23 o 
   9   2   8      313.43      323.51     21.32 o 
 -13   3   8      313.98      297.67     13.86 o 
 -12   3   8     1456.78     1412.27     29.56 o 
 -11   3   8     1063.52     1079.51     23.90 o 
 -10   3   8       12.68       15.90      4.85 o 
  -9   3   8       28.96       27.96      5.08 o 
  -8   3   8      479.53      457.12     13.19 o 
  -7   3   8    10046.28     9890.83    139.90 o 
  -6   3   8      808.66      807.87     20.09 o 
  -5   3   8      217.66      212.76     23.54 o 
  -4   3   8        3.32        7.34      3.14 o 
  -3   3   8      265.38      218.82      7.71 o 
  -2   3   8      849.09      878.33     13.83 o 
  -1   3   8     4018.73     4037.21     59.67 o 
   0   3   8     3130.31     3061.61     46.50 o 
   1   3   8     2137.78     2045.98     32.79 o 
   2   3   8      677.24      671.02     12.20 o 
   3   3   8     1708.43     1810.25     32.00 o 
   4   3   8     1554.71     1508.67     28.37 o 
   5   3   8      170.84      231.34     16.82 o 
   6   3   8     3738.38     3584.61     57.91 o 
   7   3   8       74.45       74.02      7.21 o 
   8   3   8       14.13       16.76      8.13 o 
 -13   4   8     1144.56     1185.69     27.24 o 
 -12   4   8       10.68       15.30      5.72 o 
 -11   4   8      834.28      883.17     21.27 o 
 -10   4   8      630.97      654.04     17.28 o 
  -9   4   8      960.72      965.11     21.14 o 
  -8   4   8        6.87        1.24      4.04 o 
  -7   4   8      601.68      611.29     14.95 o 
  -6   4   8       36.62       27.75      4.19 o 
  -5   4   8      256.69      220.69      5.67 o 
  -4   4   8     4488.06     4357.72     89.06 o 
  -3   4   8     5024.97     4863.21     70.29 o 
  -2   4   8     3212.01     3292.94     40.57 o 
  -1   4   8      297.07      285.63      9.18 o 
   0   4   8     1590.37     1489.97     25.37 o 
   1   4   8     2976.90     2969.56     45.34 o 
   2   4   8      156.43      118.79     16.92 o 
   3   4   8     4641.86     4592.50     70.74 o 
   4   4   8      218.32      218.74     10.47 o 
   5   4   8     1383.58     1363.69     27.61 o 
   6   4   8      128.51      132.83     10.13 o 
   7   4   8     2237.50     2322.43     42.31 o 
   8   4   8      202.14      198.93     12.18 o 
 -13   5   8       31.64       32.06      6.98 o 
 -12   5   8      628.41      604.55     18.03 o 
 -11   5   8       33.22       32.37      6.85 o 
 -10   5   8     2713.19     2717.51     46.12 o 
  -9   5   8      678.90      748.47     18.11 o 
  -8   5   8      430.18      428.17     13.01 o 
  -7   5   8      301.71      272.77      9.98 o 
  -6   5   8      359.45      353.39     13.85 o 
  -5   5   8     7960.78     7969.61    137.60 o 
  -4   5   8     3756.11     3783.17     56.27 o 
  -3   5   8      283.22      247.53      7.77 o 
  -2   5   8        5.05        0.27      3.18 o 
  -1   5   8      123.19      140.98      7.17 o 
   0   5   8     2347.43     2354.59     37.19 o 
   1   5   8    11132.62    10442.05    212.37 o 
   2   5   8      462.85      447.99     13.75 o 
   3   5   8     1302.64     1249.19     25.55 o 
   4   5   8      588.30      610.44     17.08 o 
   5   5   8      327.25      331.61     13.51 o 
   6   5   8      720.20      709.52     19.60 o 
   7   5   8       91.44       66.88      8.15 o 
 -13   6   8      533.55      545.21     17.84 o 
 -12   6   8     2981.07     3058.74     52.75 o 
 -11   6   8      422.21      437.01     30.70 o 
 -10   6   8     4029.41     3967.23     63.17 o 
  -9   6   8       64.15       69.69      6.78 o 
  -8   6   8      404.81      387.33     12.44 o 
  -7   6   8     5829.24     5712.80     84.16 o 
  -6   6   8      858.04      828.91     17.67 o 
  -5   6   8      336.57      337.30     10.26 o 
  -4   6   8     2470.91     2486.69     32.43 o 
  -3   6   8        4.41        3.41      5.14 o 
  -2   6   8     6365.79     6092.01     71.43 o 
  -1   6   8     1413.06     1492.12     43.71 o 
   0   6   8     4878.73     4779.72    103.83 o 
   1   6   8       81.72       74.95      9.92 o 
   2   6   8      176.27      171.95      9.89 o 
   3   6   8      838.69      823.83     20.42 o 
   4   6   8     1839.80     1839.58     35.43 o 
   5   6   8       59.76       58.24      7.37 o 
   6   6   8     1205.15     1288.32     28.97 o 
 -13   7   8     1484.20     1580.91     33.36 o 
 -12   7   8     1095.19     1087.25     25.44 o 
 -11   7   8       12.04        9.44      5.44 o 
 -10   7   8      140.57      133.75      9.60 o 
  -9   7   8     2722.07     2615.43     44.21 o 
  -8   7   8     2198.18     2175.57     37.41 o 
  -7   7   8     5891.72     5707.36     84.21 o 
  -6   7   8      255.95      261.76      7.32 o 
  -5   7   8      363.41      361.60     10.99 o 
  -4   7   8      345.25      393.16      9.41 o 
  -3   7   8      260.53      278.42      7.77 o 
  -2   7   8     2013.36     2111.93     38.09 o 
  -1   7   8      910.48      825.70     27.10 o 
   0   7   8      157.87      144.22     13.14 o 
   1   7   8      711.11      724.72     18.70 o 
   2   7   8     1162.10     1152.97     25.37 o 
   3   7   8     1328.53     1268.15     37.09 o 
   4   7   8     1257.14     1253.61     40.87 o 
   5   7   8       20.35       14.63      6.47 o 
   6   7   8        5.81       -2.11      6.32 o 
 -13   8   8      186.72      175.35     11.66 o 
 -12   8   8      111.65       81.62      8.25 o 
 -11   8   8      135.60      132.45      9.65 o 
 -10   8   8     3062.11     2979.15     50.26 o 
  -9   8   8     2142.34     1907.60    171.70 o 
  -8   8   8       78.59       83.39      6.98 o 
  -7   8   8     1530.74     1447.86     26.90 o 
  -6   8   8     1936.18     1972.08     23.67 o 
  -5   8   8     3366.46     3350.18     42.73 o 
  -4   8   8       20.17       19.99      7.66 o 
  -3   8   8      126.44      123.84     19.45 o 
  -2   8   8      162.01      137.01     12.78 o 
  -1   8   8        3.47        6.19      6.54 o 
   0   8   8     2468.97     2395.00     59.71 o 
   1   8   8     1896.48     1885.14     40.18 o 
   2   8   8       27.87       20.87      6.21 o 
   3   8   8      587.09      596.43     18.40 o 
   4   8   8      180.23      177.59     11.87 o 
   5   8   8     1212.82     1262.91     29.60 o 
 -13   9   8        3.97        4.59      9.61 o 
 -12   9   8      759.79      698.18     19.92 o 
 -11   9   8       41.23       36.62      6.38 o 
 -10   9   8     1230.20      603.57     23.62 o 
  -9   9   8      160.09      154.00      9.51 o 
  -8   9   8      147.04      122.73      7.02 o 
  -7   9   8     1222.02     1232.19     20.25 o 
  -6   9   8     1509.79     1518.30     19.62 o 
  -5   9   8     3346.37     3460.15     45.48 o 
  -4   9   8       15.13       -6.80      6.90 o 
  -3   9   8      143.88      110.79     11.30 o 
  -2   9   8     1495.37     1529.47     42.79 o 
  -1   9   8     2777.24     2614.42     64.93 o 
   0   9   8      217.08      194.12     15.85 o 
   1   9   8      530.09      539.32     22.03 o 
   2   9   8      576.62      572.16     18.09 o 
   3   9   8      161.26      152.99     36.50 o 
   4   9   8     1121.63     1135.57     28.07 o 
 -13  10   8      764.32      800.31     22.44 o 
 -12  10   8      341.56      349.43     14.46 o 
 -11  10   8      423.52      408.63     20.81 o 
 -10  10   8      382.27      362.53     13.55 o 
  -9  10   8      505.22      484.89     12.50 o 
  -8  10   8      544.74      581.37     13.21 o 
  -7  10   8      221.71      246.44      8.77 o 
  -6  10   8      180.09      206.33      6.87 o 
  -5  10   8      514.63      488.13     22.03 o 
  -4  10   8     1079.87     1046.35     33.69 o 
  -3  10   8     5905.35     5596.73    122.85 o 
  -2  10   8     1765.34     1642.97     46.27 o 
  -1  10   8       14.13        1.28      7.06 o 
   0  10   8     1273.34     1320.43     40.64 o 
   1  10   8        3.27        2.02      5.69 o 
   2  10   8     1328.38     1298.13     29.96 o 
   3  10   8      120.17      130.48     11.06 o 
 -12  11   8       20.15       22.49      9.46 o 
 -11  11   8      358.12      328.74     11.52 o 
 -10  11   8      231.35      254.94      9.98 o 
  -9  11   8      449.64      467.12     12.39 o 
  -8  11   8       30.22       57.85      5.54 o 
  -7  11   8        2.22        1.81      3.52 o 
  -6  11   8      719.89      728.45     24.13 o 
  -5  11   8     1497.61     1480.60     43.10 o 
  -4  11   8      495.39      458.48     22.14 o 
  -3  11   8      832.04      825.65     30.27 o 
  -2  11   8     2453.46     2441.93     62.98 o 
  -1  11   8      391.05      340.79     19.84 o 
   0  11   8      293.67      278.37     19.68 o 
   1  11   8      924.88      950.80     25.19 o 
   2  11   8      232.76      258.33     14.36 o 
 -12  12   8     1491.50     1587.15     33.75 o 
 -11  12   8     2256.91     2350.67     35.72 o 
 -10  12   8      117.51      112.95      8.21 o 
  -9  12   8       24.58       24.65      4.89 o 
  -8  12   8       84.15       81.03      6.12 o 
  -7  12   8      747.60      707.50     28.07 o 
  -6  12   8      448.03      460.22     27.30 o 
  -5  12   8      218.76      231.03     17.43 o 
  -4  12   8      261.12      285.17     18.56 o 
  -3  12   8       49.05       51.23      9.97 o 
  -2  12   8      883.74      904.89     33.38 o 
  -1  12   8     2672.13     2813.30     72.34 o 
   0  12   8       24.51       12.07      9.36 o 
 -11  13   8       14.68       16.08      5.40 o 
 -10  13   8      476.34      520.87     14.14 o 
  -9  13   8      843.06      845.28     32.00 o 
  -8  13   8      953.77      977.44     34.71 o 
  -7  13   8      624.74      565.38     25.87 o 
  -6  13   8      491.75      523.51     24.85 o 
  -5  13   8        0.04        2.45      7.82 o 
  -4  13   8     1693.20     1729.01     50.46 o 
  -3  13   8      439.64      445.95     24.18 o 
  -2  13   8        7.58        5.93      8.69 o 
  -1  13   8      803.99      833.83     33.08 o 
  -9  14   8     1196.85     1371.55     43.71 o 
  -8  14   8      326.97      337.01     21.27 o 
  -7  14   8        1.15       -2.04      7.67 o 
  -6  14   8      255.69      253.06     19.02 o 
  -5  14   8      360.91      379.37     32.95 o 
  -4  14   8     1135.30     1148.24     39.72 o 
   0 -15   9       12.35      -11.04      7.62 o 
   1 -15   9      369.12      375.04     20.60 o 
   2 -15   9     1256.70     1280.65     39.62 o 
   3 -15   9      265.67      266.82     17.79 o 
   4 -15   9      486.43      446.87     22.03 o 
   5 -15   9       39.08       31.65      9.30 o 
   6 -15   9      280.81      322.59     19.53 o 
   7 -15   9      826.64      898.04     32.97 o 
  -2 -14   9       80.98       91.31     12.17 o 
  -1 -14   9       11.48       -1.12      7.52 o 
   0 -14   9      634.31      710.42     27.20 o 
   1 -14   9      167.52      179.80     15.03 o 
   2 -14   9     1554.59     1464.90     42.18 o 
   3 -14   9       11.52       -3.68      7.21 o 
   4 -14   9        0.97       17.23      7.92 o 
   5 -14   9     2003.90     2170.52     57.00 o 
   6 -14   9      573.33      520.03     23.31 o 
   7 -14   9       52.79       29.40      9.00 o 
   8 -14   9      433.94      449.72     17.30 o 
  -3 -13   9      232.09      279.56     12.94 o 
  -2 -13   9      138.78      160.63     14.83 o 
  -1 -13   9     1825.76     1980.79     51.99 o 
   0 -13   9      721.22      714.97     26.23 o 
   1 -13   9       43.96       40.26      6.57 o 
   2 -13   9       32.64       34.97      8.28 o 
   3 -13   9     1816.02     1737.44     47.14 o 
   4 -13   9      595.52      555.97     22.95 o 
   5 -13   9      473.80      429.49     20.76 o 
   6 -13   9      195.58      172.25     16.90 o 
   7 -13   9      249.88      307.15     14.18 o 
   8 -13   9      100.71      102.38     11.38 o 
   9 -13   9     1728.56     1751.90     37.07 o 
  -4 -12   9       73.39       79.31      8.17 o 
  -3 -12   9     1682.74     1771.86     34.22 o 
  -2 -12   9      155.58      161.22     10.13 o 
  -1 -12   9      382.56      390.26     13.76 o 
   0 -12   9      283.42      277.77     11.88 o 
   1 -12   9      271.83      236.59     11.14 o 
   2 -12   9     2427.64     2407.53     59.10 o 
   3 -12   9     1115.97     1098.14     33.38 o 
   4 -12   9       14.49       10.68      6.85 o 
   5 -12   9     1309.77     1291.62     27.92 o 
   6 -12   9      247.66      252.50     12.52 o 
   7 -12   9      740.70      723.73     20.34 o 
   8 -12   9     1050.44     1049.85     25.84 o 
   9 -12   9      218.76      223.06     19.35 o 
  10 -12   9      227.24      216.81     13.65 o 
  -6 -11   9      132.30      141.51     15.64 o 
  -5 -11   9      286.18      310.73     19.89 o 
  -4 -11   9      399.57      421.81     14.79 o 
  -3 -11   9       57.38       47.26      6.53 o 
  -2 -11   9       88.25       67.11      5.64 o 
  -1 -11   9       16.35       12.07      4.05 o 
   0 -11   9     1790.20     1783.34     32.62 o 
   1 -11   9      830.86      806.84     26.12 o 
   2 -11   9     1623.51     1578.81     41.87 o 
   3 -11   9      160.09      184.15     13.24 o 
   4 -11   9      493.95      504.15     15.43 o 
   5 -11   9      281.27      267.57     12.06 o 
   6 -11   9      637.40      629.23     18.22 o 
   7 -11   9      161.38      170.33     10.91 o 
   8 -11   9      435.99      411.72     15.58 o 
   9 -11   9      151.42      135.02     16.28 o 
  10 -11   9      261.89      252.08     17.20 o 
  -6 -10   9      723.35      747.89     30.42 o 
  -5 -10   9        1.45       -1.64      7.77 o 
  -4 -10   9      838.62      819.85     35.58 o 
  -3 -10   9       14.81       17.93      4.22 o 
  -2 -10   9      604.54      632.07     13.37 o 
  -1 -10   9     3878.65     4068.90     51.28 o 
   0 -10   9     1863.14     1795.21     25.86 o 
   1 -10   9     2035.55     1854.37     46.27 o 
   2 -10   9       20.00       30.57      6.95 o 
   3 -10   9     1497.70     1448.29     38.80 o 
   4 -10   9     1109.19     1111.34     23.94 o 
   5 -10   9     1058.43     1059.41     23.64 o 
   6 -10   9     1038.64     1020.88     40.23 o 
   7 -10   9       20.01       17.06      5.82 o 
   8 -10   9      681.60      676.04     34.10 o 
   9 -10   9      913.55      920.60     23.74 o 
  10 -10   9      174.42      140.98     11.17 o 
  -7  -9   9      292.06      238.13     18.05 o 
  -6  -9   9      196.12      164.52     15.90 o 
  -5  -9   9      120.82      148.00     14.93 o 
  -4  -9   9     1673.81     1688.11     25.21 o 
  -3  -9   9     7507.41     7531.16     89.55 o 
  -2  -9   9     1825.33     1781.01     25.70 o 
  -1  -9   9      135.18      126.41      6.82 o 
   0  -9   9      121.61      108.96      6.07 o 
   1  -9   9      489.74      546.11     19.73 o 
   2  -9   9     1720.44     1725.12     31.43 o 
   3  -9   9     2342.26     1398.14     39.06 o 
   4  -9   9     1271.72     1326.44     28.40 o 
   5  -9   9      193.62      213.79     10.47 o 
   6  -9   9      800.87      747.53     19.11 o 
   7  -9   9     1423.32     1350.05     28.38 o 
   8  -9   9      703.42      687.61     19.22 o 
   9  -9   9        9.60        9.37      5.82 o 
  10  -9   9      851.01      818.92     31.77 o 
  -8  -8   9       72.39       68.45     12.73 o 
  -7  -8   9       74.26       90.44     12.83 o 
  -6  -8   9      677.11      644.21     25.92 o 
  -5  -8   9     2557.11     2559.56     43.05 o 
  -4  -8   9     2462.62     2450.33     33.22 o 
  -3  -8   9     2254.99     2250.19     30.72 o 
  -2  -8   9       15.31        6.52      3.36 o 
  -1  -8   9      476.20      439.09     10.05 o 
   0  -8   9     3961.16     3946.70     48.75 o 
   1  -8   9     3543.92     3530.13     44.40 o 
   2  -8   9      345.58      318.78     16.13 o 
   3  -8   9     1196.48     1177.63     39.21 o 
   4  -8   9      105.36       86.03      7.46 o 
   5  -8   9       64.44       75.29      6.69 o 
   6  -8   9     2526.79     2416.51     42.67 o 
   7  -8   9      589.95      566.47     16.55 o 
   8  -8   9      401.46      388.54     14.37 o 
   9  -8   9      124.48      130.62     10.09 o 
  10  -8   9      494.63      539.55     18.17 o 
  11  -8   9     1102.81     1116.01     27.77 o 
  -9  -7   9      240.32      290.84     20.96 o 
  -8  -7   9       35.78       26.38     10.02 o 
  -7  -7   9     1031.01     1059.13     26.18 o 
  -5  -7   9      188.10      165.74     12.93 o 
  -4  -7   9       33.49       40.61      4.91 o 
  -3  -7   9        2.88        9.07      3.76 o 
  -2  -7   9     5907.57     5913.50    113.83 o 
  -1  -7   9     1607.59     1453.98     25.94 o 
   0  -7   9     1166.94     1149.57     21.93 o 
   1  -7   9      407.76      451.70     12.39 o 
   2  -7   9     1288.48     1327.21     24.96 o 
   3  -7   9      125.27      118.80      7.74 o 
   4  -7   9     3520.35     3485.75     56.17 o 
   5  -7   9      291.17      273.66     11.01 o 
   6  -7   9       33.42       30.24      5.53 o 
   7  -7   9      147.04      165.46     17.54 o 
   8  -7   9      924.99      876.93     25.89 o 
   9  -7   9     1291.66     1240.48     27.89 o 
  10  -7   9      968.03      905.04     24.49 o 
  11  -7   9      502.19      535.77     18.46 o 
 -10  -6   9       53.54       49.64     12.07 o 
  -9  -6   9      689.91      678.21     29.19 o 
  -8  -6   9     1009.18      976.73     22.35 o 
  -7  -6   9      117.69      104.04      9.97 o 
  -6  -6   9     1190.85     1204.43     32.87 o 
  -5  -6   9     1344.03     1316.39     34.61 o 
  -4  -6   9     1104.15     1070.28     20.20 o 
  -3  -6   9     1745.94     1724.31     29.08 o 
  -2  -6   9      394.27      379.20     10.78 o 
  -1  -6   9       24.30        8.29      3.58 o 
   0  -6   9     2913.92     2977.88     38.24 o 
   1  -6   9     1624.84     1568.71     27.53 o 
   2  -6   9      677.86      599.12     14.29 o 
   3  -6   9     8159.96     7893.05    116.81 o 
   4  -6   9      471.56      420.76     12.65 o 
   5  -6   9        4.47       -1.70      3.89 o 
   6  -6   9     1102.86     1060.84     23.19 o 
   7  -6   9     1278.54     1214.56     26.12 o 
   8  -6   9     2168.03     2011.32     38.34 o 
   9  -6   9      693.77      677.64     19.42 o 
  10  -6   9      952.30      990.45     24.91 o 
  11  -6   9       16.03       22.94      7.04 o 
 -10  -5   9     1448.23     1440.16     45.60 o 
  -9  -5   9     1308.39     1356.31     27.67 o 
  -8  -5   9      310.80      319.29     20.53 o 
  -7  -5   9        2.68        6.21      5.42 o 
  -6  -5   9       18.06       21.14      4.94 o 
  -5  -5   9     2932.19     2810.38     62.88 o 
  -4  -5   9      103.98      106.51      8.54 o 
  -3  -5   9       86.62       93.16      5.84 o 
  -2  -5   9        2.37        4.23      4.55 o 
  -1  -5   9       32.47       55.08      9.84 o 
   0  -5   9     2104.16     1902.72     25.87 o 
   1  -5   9    13790.67    13700.04    196.43 o 
   2  -5   9      289.28      322.14     10.15 o 
   3  -5   9     1540.38     1599.12     28.76 o 
   4  -5   9       17.80       11.16      4.23 o 
   5  -5   9      865.53      834.18     19.30 o 
   6  -5   9     3751.29     3646.23     59.76 o 
   7  -5   9     1162.38     1168.42     25.38 o 
   8  -5   9     1405.05     1354.84     29.00 o 
   9  -5   9       49.88       46.11      7.16 o 
  10  -5   9      190.40      164.71     11.48 o 
 -11  -4   9      727.09      722.58     30.78 o 
 -10  -4   9       45.62       37.87      6.31 o 
  -9  -4   9      416.43      434.66     14.12 o 
  -8  -4   9      262.99      251.82     10.84 o 
  -7  -4   9     1120.25     1043.09     21.86 o 
  -6  -4   9     1984.87     2033.48     35.12 o 
  -5  -4   9      812.88      759.20     17.43 o 
  -4  -4   9       40.34       42.84      3.90 o 
  -3  -4   9      629.24      639.90     13.32 o 
  -2  -4   9     4590.44     4371.52     64.13 o 
  -1  -4   9     1115.92     1194.95     35.46 o 
   0  -4   9      771.46      884.46     14.11 o 
   1  -4   9       23.77       26.39      3.88 o 
   2  -4   9       17.30       27.14      3.99 o 
   3  -4   9      949.81      944.12     17.99 o 
   4  -4   9     3635.59     3217.55    147.03 o 
   5  -4   9     3377.73     3253.06     54.68 o 
   6  -4   9     1820.18     1924.69     35.59 o 
   7  -4   9      949.18      931.63     21.95 o 
   8  -4   9      261.79      229.89     11.69 o 
   9  -4   9      973.17      986.28     24.17 o 
  10  -4   9      230.13      277.29     13.54 o 
 -11  -3   9       36.56       44.26      6.80 o 
 -10  -3   9       98.23      101.48      8.19 o 
  -9  -3   9      504.19      507.30     15.13 o 
  -8  -3   9     3195.28     3251.73     52.35 o 
  -7  -3   9     3697.49     3620.12     56.68 o 
  -6  -3   9      853.31      912.26     19.67 o 
  -5  -3   9      387.52      416.12     13.42 o 
  -4  -3   9      758.51      737.66     12.19 o 
  -3  -3   9      227.36      222.80      9.51 o 
  -2  -3   9     7093.45     7091.66     85.02 o 
  -1  -3   9     1600.65     1570.21     21.33 o 
   0  -3   9     1060.13     1088.11     16.21 o 
   1  -3   9     2337.44     2317.97     37.40 o 
   2  -3   9     5433.18     5367.04     64.72 o 
   3  -3   9     5325.54     5356.22     64.96 o 
   4  -3   9       50.28       54.47      3.85 o 
   5  -3   9      386.48      395.08     13.04 o 
   6  -3   9      126.67      115.70      8.69 o 
   7  -3   9       24.36       17.73      5.32 o 
   8  -3   9     1537.23     1512.99     31.41 o 
   9  -3   9      241.53      238.02     12.22 o 
  10  -3   9      166.94      153.24     15.08 o 
 -12  -2   9      142.00      157.33     10.83 o 
 -11  -2   9      231.00      214.76     11.46 o 
 -10  -2   9     1665.05     1623.43     31.39 o 
  -9  -2   9     1934.25     2009.84     35.96 o 
  -8  -2   9      256.82      246.36     10.44 o 
  -7  -2   9      215.41      181.28      9.11 o 
  -6  -2   9       24.12       32.52     10.25 o 
  -5  -2   9     6068.29     6048.04     88.29 o 
  -4  -2   9     6673.64     6901.48     80.18 o 
  -3  -2   9     1002.99      986.30     14.85 o 
  -2  -2   9     8183.36     8382.03     97.46 o 
  -1  -2   9      994.50      970.96     15.84 o 
   0  -2   9     4655.93     4602.16     55.72 o 
   1  -2   9     3702.92     3650.77     54.02 o 
   2  -2   9      293.06      222.93      6.76 o 
   3  -2   9        7.86        2.84      3.78 o 
   4  -2   9      246.10      231.84     21.98 o 
   5  -2   9     1352.92     1461.61     53.78 o 
   6  -2   9     5857.12     5876.78     91.46 o 
   7  -2   9      236.49      232.43     11.19 o 
   8  -2   9     2661.15     2806.70     50.28 o 
   9  -2   9      107.28       97.86      8.95 o 
  10  -2   9       29.09       39.31     11.61 o 
 -12  -1   9      609.53      631.20     18.43 o 
 -11  -1   9      305.05      330.97     13.21 o 
 -10  -1   9      319.89      308.19     12.36 o 
  -9  -1   9       84.37       70.85     11.32 o 
  -8  -1   9       67.33       67.55      6.31 o 
  -7  -1   9     2019.66     1943.51     33.85 o 
  -6  -1   9     1786.39     1843.37     32.07 o 
  -5  -1   9    12211.12    12094.84    169.04 o 
  -4  -1   9      750.12      819.79     41.03 o 
  -3  -1   9      912.07      924.13     11.75 o 
  -2  -1   9     6769.40     6765.46     79.23 o 
  -1  -1   9     1195.15     1095.96     19.91 o 
   0  -1   9      841.27      877.46     18.25 o 
   1  -1   9     1446.62     1433.90     42.21 o 
   2  -1   9      127.54      141.85     13.26 o 
   3  -1   9      528.48      512.52     15.82 o 
   4  -1   9     5745.25     5685.08     69.80 o 
   5  -1   9     1027.82     1109.56     18.34 o 
   6  -1   9      196.96      207.46     10.53 o 
   7  -1   9      189.94      174.25     10.37 o 
   8  -1   9        2.09      -11.50      7.67 o 
   9  -1   9      339.83      341.05     21.68 o 
 -12   0   9      651.96      637.28     18.52 o 
 -11   0   9       68.52       53.69      6.80 o 
 -10   0   9      101.17      112.66      8.60 o 
  -9   0   9      109.86      110.42      8.10 o 
  -8   0   9     5988.13     5752.05     85.61 o 
  -7   0   9     1236.30     1180.72     23.26 o 
  -6   0   9     1928.15     1938.87     33.20 o 
  -5   0   9     2070.92     2133.73     35.46 o 
  -4   0   9     4979.87     4839.28     71.29 o 
  -3   0   9     2531.50     2609.51     28.14 o 
  -2   0   9    10177.53    10690.69    123.37 o 
  -1   0   9      864.35      916.03     13.94 o 
   0   0   9     2667.14     2503.57     32.95 o 
   1   0   9       10.63       11.11      2.33 o 
   2   0   9     5676.16     5593.86     58.41 o 
   3   0   9      862.59      837.90     33.56 o 
   4   0   9     1019.03      919.17     16.03 o 
   5   0   9     1273.75     1292.03     17.82 o 
   6   0   9     1456.43     1482.76     23.05 o 
   7   0   9      843.27      818.85     30.83 o 
   8   0   9      971.28      980.56     35.38 o 
   9   0   9     1008.26     1042.57     37.99 o 
 -13   1   9      524.22      539.50     17.87 o 
 -12   1   9       68.91       73.07      7.99 o 
 -11   1   9      873.80      856.18     21.01 o 
 -10   1   9     4335.00     4265.72     67.12 o 
  -9   1   9      143.65      145.47      8.89 o 
  -8   1   9      566.96      534.16     14.71 o 
  -7   1   9       34.97       27.58      4.77 o 
  -6   1   9      139.54      147.64     10.63 o 
  -5   1   9     3484.80     3482.72     53.41 o 
  -4   1   9     2671.71     2595.18     41.12 o 
  -3   1   9      553.00      630.51     12.72 o 
  -2   1   9     1423.25     1296.27     18.54 o 
  -1   1   9     2035.71     2056.89     33.31 o 
   0   1   9     3094.17     3077.01     86.83 o 
   1   1   9     2796.72     2840.75     43.85 o 
   2   1   9     1211.50     1244.28     22.41 o 
   3   1   9     5570.47     5315.14    115.36 o 
   4   1   9      101.58       98.50      7.02 o 
   5   1   9      261.29      282.09     10.76 o 
   6   1   9     2241.18     2358.22     33.75 o 
   7   1   9      171.76      180.42     16.10 o 
   8   1   9       42.75       37.99     11.04 o 
   9   1   9        8.57        9.10      9.87 o 
 -13   2   9      117.09      112.06      9.64 o 
 -12   2   9     1433.07     1437.80     30.12 o 
 -11   2   9     2139.98     2073.35     38.08 o 
 -10   2   9      654.75      628.85     17.06 o 
  -9   2   9       14.64       20.70      5.27 o 
  -8   2   9     2044.04     1993.24     35.76 o 
  -7   2   9     1715.20     1702.86     30.43 o 
  -6   2   9     1066.54     1077.39     27.84 o 
  -5   2   9     1298.91     1304.17     24.04 o 
  -4   2   9     1596.69     1681.63     70.12 o 
  -3   2   9      680.06      713.00     15.38 o 
  -2   2   9      497.51      445.91     11.48 o 
  -1   2   9     4592.69     4644.08     68.34 o 
   0   2   9     6469.53     6419.30     92.20 o 
   1   2   9     2790.63     2766.52     43.01 o 
   2   2   9     3369.57     3185.43     65.85 o 
   3   2   9      607.64      620.39     34.18 o 
   4   2   9     1445.71     1414.24     26.75 o 
   5   2   9     1013.67     1056.22     22.28 o 
   6   2   9      456.65      462.69     14.58 o 
   7   2   9        0.12       -0.02      4.55 o 
   8   2   9      281.26      286.96     19.84 o 
 -13   3   9     1068.38     1066.99     25.75 o 
 -12   3   9        8.24       13.20      5.86 o 
 -11   3   9      172.53      190.27     10.61 o 
 -10   3   9      239.82      257.29     11.47 o 
  -9   3   9     1855.04     1856.20     33.74 o 
  -8   3   9     1152.30     1188.02     24.07 o 
  -7   3   9      627.60      672.85     16.15 o 
  -6   3   9        0.65       -1.78      3.54 o 
  -5   3   9     1946.06     1933.30     45.65 o 
  -4   3   9     2693.70     2676.93     42.01 o 
  -3   3   9     1723.95     1779.71     29.61 o 
  -2   3   9      295.52      260.08      7.49 o 
  -1   3   9     1948.30     1836.14     30.64 o 
   0   3   9      455.22      390.08     11.00 o 
   1   3   9     1919.27     1873.71     31.08 o 
   2   3   9     2829.85     2899.86     93.10 o 
   3   3   9     2571.88     2556.69     42.63 o 
   4   3   9      777.84      705.43     17.45 o 
   5   3   9     1409.29     1364.67     27.50 o 
   6   3   9      616.51      580.93     24.69 o 
   7   3   9      947.02     1020.70     23.83 o 
 -13   4   9       84.20       82.64     10.07 o 
 -12   4   9      101.73       77.19      8.21 o 
 -11   4   9      617.93      607.73     17.57 o 
 -10   4   9     2198.71     2206.52     39.44 o 
  -9   4   9     1079.76     1077.36     23.09 o 
  -8   4   9      639.20      630.35     16.09 o 
  -7   4   9      308.01      337.55     11.39 o 
  -5   4   9      273.29      289.76      9.88 o 
  -4   4   9     5878.41     5810.71     84.01 o 
  -3   4   9     1867.59     1771.43     24.42 o 
  -2   4   9        4.64       19.99      3.12 o 
  -1   4   9      582.12      565.41     27.27 o 
   0   4   9     4299.39     4288.73     63.83 o 
   1   4   9     2171.93     2086.57     51.02 o 
   2   4   9      968.09      913.28     28.48 o 
   3   4   9      435.56      442.06     13.88 o 
   4   4   9        2.95        5.08      4.74 o 
   5   4   9      167.11      147.07     10.44 o 
   6   4   9     2684.54     2747.21     47.94 o 
   7   4   9      809.88      806.85     26.71 o 
 -13   5   9        1.15       -8.07      5.38 o 
 -12   5   9     1490.91     1516.67     31.66 o 
 -11   5   9      589.94      578.59     17.09 o 
 -10   5   9     1783.95     1786.69     33.75 o 
  -9   5   9       15.86       18.20      5.07 o 
  -8   5   9      514.77      455.58     13.79 o 
  -7   5   9     6447.50     6557.61    135.12 o 
  -6   5   9     8644.34     8451.52    120.49 o 
  -5   5   9      305.78      288.90      9.94 o 
  -4   5   9     2318.22     2305.27     30.70 o 
  -3   5   9       45.87       58.49      4.16 o 
  -2   5   9       13.62       11.84      5.23 o 
  -1   5   9     4234.82     4192.86     62.76 o 
   0   5   9      394.49      374.12     18.00 o 
   1   5   9       20.47        4.29      5.98 o 
   2   5   9        0.10       -7.36      5.37 o 
   3   5   9      820.47      813.02     19.98 o 
   4   5   9     4937.62     5001.04    113.57 o 
   5   5   9       43.57       32.07      6.43 o 
   6   5   9      858.09      840.44     49.62 o 
 -13   6   9       55.51       59.57      8.18 o 
 -12   6   9     1258.68     1295.64     28.54 o 
 -11   6   9      573.63      591.78     21.32 o 
 -10   6   9      578.72      541.14     16.01 o 
  -9   6   9     4144.66     4250.96     66.51 o 
  -8   6   9     1088.58      467.99     18.66 o 
  -7   6   9     3160.99     3081.73     49.25 o 
  -6   6   9      223.59      231.26      9.41 o 
  -5   6   9       33.00       45.09      5.02 o 
  -4   6   9       13.14       15.08      3.41 o 
  -3   6   9     1313.20     1318.93     19.68 o 
  -2   6   9     2320.00     2357.15     43.95 o 
  -1   6   9      846.82      800.96     26.74 o 
   0   6   9       13.21        4.75      6.44 o 
   1   6   9      144.69      162.73     13.80 o 
   2   6   9      433.05      408.41     16.28 o 
   3   6   9       23.08       13.76      6.13 o 
   4   6   9      767.28      744.68     20.49 o 
   5   6   9      140.86      144.33     10.94 o 
   6   6   9      280.34      311.10     14.86 o 
 -13   7   9      340.46      353.92     14.86 o 
 -12   7   9       82.89       98.53      8.94 o 
 -11   7   9        6.54        5.53      5.47 o 
 -10   7   9     1501.56     1460.37     35.51 o 
  -9   7   9     1226.03     1101.89     86.45 o 
  -8   7   9        0.84       -1.12      4.02 o 
  -7   7   9      771.36      696.15     16.74 o 
  -6   7   9     1165.19     1164.99     19.03 o 
  -5   7   9     1442.36     1482.09     22.38 o 
  -4   7   9    10116.42     9999.64    180.49 o 
  -3   7   9       69.88       91.96     10.93 o 
  -2   7   9        4.86        0.10      6.39 o 
  -1   7   9       67.65       66.15      9.05 o 
   0   7   9       20.49       26.79      7.82 o 
   1   7   9      802.65      764.56     27.76 o 
   2   7   9       33.66       28.92      6.45 o 
   3   7   9     1667.28     1650.94     62.40 o 
   4   7   9       12.62        0.84      5.77 o 
   5   7   9     1180.29     1243.49     29.23 o 
 -13   8   9        6.59        3.40      6.11 o 
 -12   8   9     2987.49     3027.76     56.06 o 
 -11   8   9      240.96      266.17     12.40 o 
 -10   8   9      957.50      964.12     22.48 o 
  -9   8   9      366.66      384.08     13.10 o 
  -8   8   9      115.13       93.75      7.21 o 
  -7   8   9     1038.73      976.61     17.55 o 
  -6   8   9     5349.66     5262.62     64.64 o 
  -5   8   9      219.00      207.54      9.71 o 
  -4   8   9     1174.76     1175.26     29.44 o 
  -3   8   9      146.78       98.67     10.68 o 
  -2   8   9     1948.66     2010.60     52.30 o 
  -1   8   9     2358.86     2238.00     57.11 o 
   0   8   9      758.82      699.78     26.79 o 
   1   8   9     2826.65     2674.80     66.61 o 
   2   8   9        3.28       -5.86      5.13 o 
   3   8   9        1.74       -4.13     11.71 o 
   4   8   9     1404.02     1427.03     38.27 o 
 -13   9   9     1028.67     1086.71     48.29 o 
 -12   9   9     1944.34     2017.23     39.25 o 
 -11   9   9       14.90       16.08      5.80 o 
 -10   9   9        0.16       -1.39      5.02 o 
  -9   9   9     1404.81     1327.23     27.09 o 
  -8   9   9      509.64      497.87     12.29 o 
  -7   9   9     1025.53      965.40     17.45 o 
  -6   9   9      574.36      600.73     15.41 o 
  -5   9   9     1302.49     1266.17     35.12 o 
  -4   9   9       21.66       16.51      7.82 o 
  -3   9   9     2731.00     2667.49     65.85 o 
  -2   9   9     2563.53     2323.58     59.41 o 
  -1   9   9      204.61      183.13     15.75 o 
   0   9   9      311.41      319.37     19.27 o 
   1   9   9       13.51       18.66      8.59 o 
   2   9   9     1161.07     1115.28     26.89 o 
   3   9   9      637.66      636.75     23.52 o 
 -12  10   9       19.82       11.51      6.11 o 
 -11  10   9      611.61      630.47     21.09 o 
 -10  10   9      297.49      319.86     12.90 o 
  -9  10   9     1935.74     1922.20     29.50 o 
  -8  10   9       79.99       81.45      6.04 o 
  -7  10   9     1250.15     1322.43     21.74 o 
  -6  10   9        0.52       -4.98      3.32 o 
  -5  10   9      926.42      879.64     30.93 o 
  -4  10   9      194.91      182.61     16.05 o 
  -3  10   9       75.22       62.73     10.38 o 
  -2  10   9      455.27      439.00     21.93 o 
  -1  10   9       32.99       30.16      8.95 o 
   0  10   9      553.93      522.08     24.74 o 
   1  10   9     2677.86     2659.57     68.86 o 
   2  10   9      906.83      891.94     27.33 o 
 -12  11   9      713.10      690.31     20.50 o 
 -11  11   9      159.55      167.76      9.45 o 
 -10  11   9      135.53      127.15      7.88 o 
  -9  11   9      397.20      402.01     11.71 o 
  -8  11   9      515.70      517.20     12.89 o 
  -7  11   9      524.36      524.68     24.49 o 
  -6  11   9      738.44      782.60     29.70 o 
  -5  11   9        9.95        0.10      7.98 o 
  -4  11   9       25.06       14.93      8.44 o 
  -3  11   9       65.20       61.50     10.48 o 
  -2  11   9      167.03      120.29     13.19 o 
  -1  11   9     1428.84     1393.99     43.71 o 
   0  11   9      821.21      839.51     32.62 o 
   1  11   9      827.38      879.79     34.05 o 
 -11  12   9       88.67       86.12      7.23 o 
 -10  12   9      226.55      249.80     10.40 o 
  -9  12   9      137.80      133.94      8.09 o 
  -8  12   9      932.85      889.45     33.03 o 
  -7  12   9      551.45      554.23     25.66 o 
  -6  12   9      372.69      343.40     20.76 o 
  -5  12   9       66.93       55.37     10.79 o 
  -4  12   9      406.88      395.09     22.14 o 
  -3  12   9     1702.61     1742.97     50.82 o 
  -2  12   9      977.72      949.27     35.28 o 
  -1  12   9      644.31      636.70     28.73 o 
 -10  13   9      211.17      197.33     10.00 o 
  -9  13   9      554.78      545.24     26.53 o 
  -8  13   9      525.37      594.01     27.56 o 
  -7  13   9      274.36      284.04     19.99 o 
  -6  13   9       74.95       66.82     11.86 o 
  -5  13   9     1999.66     2042.40     57.36 o 
  -4  13   9     1201.42     1232.75     41.36 o 
  -3  13   9      265.69      262.83     19.94 o 
  -7  14   9      359.28      365.89     23.16 o 
  -6  14   9      731.18      773.71     32.26 o 
   1 -15  10      628.23      674.63     27.15 o 
   2 -15  10      157.50      154.04     15.08 o 
   3 -15  10       73.64       59.87     10.68 o 
   4 -15  10      310.24      325.71     19.38 o 
   5 -15  10       70.72       91.36     12.42 o 
   6 -15  10     1314.05     1460.10     44.78 o 
  -1 -14  10      432.42      475.71     22.24 o 
   0 -14  10       18.58       28.78      8.54 o 
   1 -14  10      174.12      174.38     11.10 o 
   2 -14  10      455.74      458.17     16.01 o 
   3 -14  10     1081.74     1152.08     36.40 o 
   4 -14  10      249.56      240.64     16.97 o 
   5 -14  10      789.92      811.74     30.06 o 
   6 -14  10       48.23       57.26     10.68 o 
   7 -14  10      264.42      249.39     14.06 o 
  -3 -13  10      375.92      429.24     21.06 o 
  -2 -13  10      930.95     1005.25     32.62 o 
  -1 -13  10      155.81      127.45     13.34 o 
   0 -13  10        0.75        3.11      5.25 o 
   1 -13  10        1.08        2.31      5.24 o 
   2 -13  10      250.44      275.97     16.56 o 
   3 -13  10      988.24      968.80     31.80 o 
   4 -13  10        1.17       -9.10      6.70 o 
   5 -13  10      906.50      862.92     30.57 o 
   6 -13  10      135.36      136.91     11.03 o 
   7 -13  10      897.82      954.64     24.91 o 
   8 -13  10     1492.42     1660.62     35.90 o 
  -4 -12  10     2154.99     2174.25     58.79 o 
  -3 -12  10       19.23       10.35      5.50 o 
  -2 -12  10       50.62       33.69      8.33 o 
  -1 -12  10      223.97      204.09     12.24 o 
   0 -12  10      982.98      967.15     32.26 o 
   1 -12  10      436.84      432.98     14.33 o 
   2 -12  10      126.98      128.01     12.32 o 
   3 -12  10      237.87      205.42     14.72 o 
   4 -12  10       40.39       38.09      8.69 o 
   5 -12  10     1521.96     1583.70     32.73 o 
   6 -12  10     4557.91     4539.98     74.91 o 
   7 -12  10      142.34      131.54     10.60 o 
   8 -12  10      923.46      925.73     24.41 o 
   9 -12  10      259.40      263.93     14.47 o 
  -5 -11  10      665.54      651.16     28.07 o 
  -4 -11  10        2.68       -1.33      7.82 o 
  -3 -11  10        0.14       -6.96      4.64 o 
  -2 -11  10      340.42      336.14     10.32 o 
  -1 -11  10     2008.30     1911.54     34.55 o 
   0 -11  10     2463.31     2453.90    100.18 o 
   1 -11  10      209.74      182.40     10.13 o 
   2 -11  10       21.95       16.51      6.75 o 
   3 -11  10     2105.08     2051.55     51.89 o 
   4 -11  10     1091.86     1071.79     24.21 o 
   5 -11  10      484.99      460.12     15.61 o 
   6 -11  10     1006.34      987.13     24.10 o 
   7 -11  10       48.57       45.90      7.39 o 
   8 -11  10       24.10       24.75      9.74 o 
   9 -11  10      990.11      993.31     27.45 o 
  -6 -10  10      259.47      290.03     20.14 o 
  -5 -10  10      311.38      288.80     19.12 o 
  -4 -10  10       52.37       62.22     16.16 o 
  -3 -10  10     3601.74     3699.58     47.97 o 
  -2 -10  10     3103.68     3144.13     41.57 o 
  -1 -10  10      672.15      695.69     13.92 o 
   0 -10  10      388.45      372.33     12.60 o 
   1 -10  10     1100.48     1017.67     30.06 o 
   2 -10  10      811.37      847.58     26.89 o 
   3 -10  10     3706.28     3622.61     59.41 o 
   4 -10  10        7.88       10.56      4.88 o 
   5 -10  10      294.70      336.37     13.07 o 
   6 -10  10       27.05       36.30      8.33 o 
   7 -10  10     1514.04     1476.66     31.15 o 
   8 -10  10      947.97      918.21     23.53 o 
   9 -10  10      183.31      160.61     11.51 o 
  10 -10  10        1.27       -3.45      6.14 o 
  -7  -9  10      177.37      118.20     13.75 o 
  -6  -9  10       78.77       96.68     13.34 o 
  -5  -9  10     1369.72     1479.84     29.14 o 
  -4  -9  10      908.27      904.82     20.85 o 
  -3  -9  10      301.54      321.74      9.82 o 
  -2  -9  10       49.66       36.10      4.81 o 
  -1  -9  10       34.38       24.83      3.93 o 
   0  -9  10     1632.52     1694.17     30.69 o 
   1  -9  10     1946.92     1879.06     46.16 o 
   2  -9  10     1603.20     1570.18     29.65 o 
   3  -9  10     5647.02     5653.89     87.29 o 
   5  -9  10       14.79       72.44     10.84 o 
   6  -9  10     1011.70      950.07     22.49 o 
   7  -9  10      196.13      183.47     10.92 o 
   8  -9  10       64.03       69.08      7.72 o 
   9  -9  10       21.22       15.55      6.20 o 
  10  -9  10      231.79      248.33     14.11 o 
  -8  -8  10       39.33       29.35     10.63 o 
  -6  -8  10     1526.22     1479.90     37.09 o 
  -5  -8  10       70.16       66.42      6.96 o 
  -4  -8  10      186.39      148.48     17.38 o 
  -3  -8  10       74.29       51.81      5.52 o 
  -2  -8  10      752.16      744.21     16.97 o 
  -1  -8  10      676.93      700.60     16.37 o 
   0  -8  10     4299.42     4184.27     64.00 o 
   1  -8  10        4.76        8.94      5.29 o 
   2  -8  10      283.40      329.86     11.55 o 
   3  -8  10        3.05        4.80     10.30 o 
   4  -8  10     2038.59     2075.32     50.97 o 
   5  -8  10      260.49      258.38     11.24 o 
   6  -8  10      475.41      495.49     15.33 o 
   7  -8  10      164.61      170.67     10.63 o 
   8  -8  10       93.81      106.79     10.53 o 
   9  -8  10     1494.22     1428.83     31.40 o 
  10  -8  10     1118.01     1134.88     27.69 o 
  -9  -7  10      804.42      865.22     34.76 o 
  -8  -7  10      570.02      586.54     26.79 o 
  -7  -7  10      788.18      635.37     53.07 o 
  -6  -7  10      114.27      110.89     10.63 o 
  -5  -7  10      569.10      564.10     21.01 o 
  -4  -7  10      424.25      420.08     18.05 o 
  -3  -7  10     2325.64     2402.42     52.35 o 
  -2  -7  10      993.96      940.20     19.81 o 
  -1  -7  10      265.00      226.51     21.40 o 
   0  -7  10      293.31      442.13     30.12 o 
   1  -7  10     2268.58     2240.92     37.81 o 
   2  -7  10      205.69      207.08      9.36 o 
   3  -7  10     6402.16     6307.72     95.50 o 
   4  -7  10     1319.52     1392.00     37.27 o 
   5  -7  10     2681.39     2656.92     45.73 o 
   6  -7  10      199.75      211.60     10.84 o 
   7  -7  10     2023.39     1929.47     36.95 o 
   8  -7  10      532.38      529.87     16.87 o 
   9  -7  10       99.47       79.82      8.39 o 
  10  -7  10       66.01       63.94      8.19 o 
  -9  -6  10     1258.81     1287.61     42.69 o 
  -8  -6  10      432.66      432.92     19.07 o 
  -7  -6  10      683.88      713.08     24.44 o 
  -6  -6  10      567.13      542.02     20.60 o 
  -5  -6  10     1486.13     1404.17     37.22 o 
  -4  -6  10     1071.79     1189.81     33.03 o 
  -3  -6  10     2267.01     2256.17     36.57 o 
  -2  -6  10       25.42       26.07      7.21 o 
  -1  -6  10       93.53      168.49     11.50 o 
   1  -6  10     9611.68     9689.68    141.22 o 
   2  -6  10     1365.67     1550.39     28.10 o 
   3  -6  10      486.32      506.65     13.89 o 
   4  -6  10      231.09      199.43     12.78 o 
   5  -6  10      256.95      226.69     10.56 o 
   6  -6  10     1564.80     1612.74     46.11 o 
   7  -6  10     2514.05     2364.91     43.07 o 
   8  -6  10     1483.52     1396.35     29.88 o 
   9  -6  10      261.78      254.06     12.95 o 
  10  -6  10       46.09       59.27      8.08 o 
 -10  -5  10     1040.27     1055.61     38.24 o 
  -9  -5  10        0.88        9.80      7.00 o 
  -8  -5  10        0.63        3.52      4.63 o 
  -7  -5  10     1770.83     1710.34     31.93 o 
  -6  -5  10     2041.39     2022.66     49.18 o 
  -5  -5  10     1399.72     1434.59     37.58 o 
  -3  -5  10     3939.51     3952.35     59.14 o 
  -2  -5  10      427.81      494.05     12.16 o 
  -1  -5  10     2971.94     3203.81     40.61 o 
   0  -5  10     2092.83     2089.85     28.32 o 
   1  -5  10       26.60       50.88      4.82 o 
   2  -5  10      113.63       95.88     17.54 o 
   3  -5  10       62.50       49.29      5.34 o 
   4  -5  10     2857.01     2622.91     61.04 o 
   5  -5  10      446.91      481.43     14.24 o 
   6  -5  10     1993.77     1938.38     36.22 o 
   7  -5  10     1280.75     1258.19     27.27 o 
   8  -5  10        2.84       15.18      5.87 o 
   9  -5  10     2225.23     2315.73     44.11 o 
  10  -5  10       60.78       45.26      7.76 o 
 -10  -4  10      259.55      253.74     12.11 o 
  -9  -4  10     1197.71     1161.47     25.15 o 
  -8  -4  10      733.75      694.16     17.96 o 
  -7  -4  10     1187.72     1206.74     24.83 o 
  -6  -4  10      204.89      202.10     10.09 o 
  -4  -4  10     1195.08     1183.06     32.46 o 
  -3  -4  10     3658.54     3609.84     54.13 o 
  -2  -4  10     4782.95     4731.79     57.30 o 
  -1  -4  10       10.55       13.48      2.94 o 
   0  -4  10     1347.29     1375.53     20.06 o 
   1  -4  10       14.36        4.70      3.44 o 
   2  -4  10      719.70      734.38     12.49 o 
   3  -4  10      402.14      404.60     12.04 o 
   4  -4  10      966.57      911.59     27.86 o 
   5  -4  10      169.41      131.44      8.86 o 
   6  -4  10      252.38      243.93     11.63 o 
   7  -4  10     1973.46     1905.96     36.57 o 
   8  -4  10     1635.25     1620.71     33.25 o 
   9  -4  10      544.81      518.38     17.48 o 
  10  -4  10     1063.45     1156.75     28.08 o 
 -11  -3  10       17.11       21.28      6.10 o 
 -10  -3  10      424.61      421.92     23.21 o 
  -9  -3  10     2408.20     2360.37     41.41 o 
  -8  -3  10      528.87      536.97     17.97 o 
  -7  -3  10      312.80      288.00     11.29 o 
  -6  -3  10        2.23       14.69      4.73 o 
  -5  -3  10     4908.56     4836.62     78.81 o 
  -4  -3  10     5466.92     5199.66    108.64 o 
  -3  -3  10     1433.52     1482.02     24.86 o 
  -2  -3  10     1687.26     1692.36     22.82 o 
  -1  -3  10      247.78      281.89      7.24 o 
   0  -3  10      393.67      404.90      9.01 o 
   1  -3  10    11939.99    11388.03    139.00 o 
   2  -3  10       23.49        9.44      2.78 o 
   3  -3  10       56.86       61.63     14.52 o 
   4  -3  10      474.58      475.81     18.92 o 
   5  -3  10     1392.40     1461.12     28.81 o 
   6  -3  10     2621.25     2558.12     45.15 o 
   7  -3  10      505.99      487.02     15.73 o 
   8  -3  10     1164.38     1192.84     27.23 o 
   9  -3  10      114.43      115.63      9.84 o 
 -11  -2  10      669.01      675.99     18.93 o 
 -10  -2  10      718.43      710.39     18.79 o 
  -9  -2  10      232.15      215.13     10.77 o 
  -8  -2  10       15.85       12.38      5.70 o 
  -7  -2  10      914.37      891.34     19.97 o 
  -6  -2  10     1425.53     1440.84     27.36 o 
  -5  -2  10     1648.97     1654.72     29.84 o 
  -4  -2  10     1719.10     1784.56     31.45 o 
  -3  -2  10      825.07      740.82     11.59 o 
  -2  -2  10     4395.15     4162.66     62.71 o 
  -1  -2  10    16471.75    16037.45    184.31 o 
   0  -2  10      800.57      828.06     13.79 o 
   1  -2  10     1707.73     1770.97     21.22 o 
   2  -2  10      286.72      280.48      7.58 o 
   3  -2  10      462.57      408.86      9.30 o 
   4  -2  10     1708.03     1725.52     29.58 o 
   5  -2  10     1387.10     1410.06     28.26 o 
   6  -2  10     1491.29     1436.60     29.46 o 
   7  -2  10        0.99        1.00      4.97 o 
   8  -2  10       19.60       18.54      6.20 o 
   9  -2  10     1147.49     1209.69     41.77 o 
 -12  -1  10     1055.65     1042.36     24.90 o 
 -11  -1  10        1.00        2.18      5.21 o 
 -10  -1  10       74.12       66.93      7.24 o 
  -9  -1  10      102.98      115.01      8.53 o 
  -8  -1  10     1122.80     1161.92     24.09 o 
  -7  -1  10     1230.23     1194.65     24.06 o 
  -6  -1  10     1717.84     1699.89     30.55 o 
  -5  -1  10      870.12      865.58     19.16 o 
  -4  -1  10     2338.04     2161.31     36.26 o 
  -3  -1  10      987.79      918.86     12.05 o 
  -2  -1  10     4338.51     4529.28     54.49 o 
  -1  -1  10        9.40       13.32      5.42 o 
   0  -1  10       26.20       18.24      2.97 o 
   1  -1  10      218.10      209.11      6.09 o 
   2  -1  10     4429.01     4308.20     46.19 o 
   3  -1  10     2575.21     2435.14     32.89 o 
   4  -1  10     2639.61     2774.19     44.53 o 
   5  -1  10      303.58      294.09     12.60 o 
   6  -1  10       10.07        6.10      5.02 o 
   7  -1  10       45.45       45.26      6.83 o 
   8  -1  10       86.49       80.78     12.73 o 
   9  -1  10      133.18      157.10     17.13 o 
 -12   0  10        0.87       -1.93      5.59 o 
 -11   0  10      158.94      144.58     10.13 o 
 -10   0  10     1983.11     1936.91     35.96 o 
  -9   0  10     2800.13     2753.81     46.37 o 
  -8   0  10        4.18        5.31      4.26 o 
  -7   0  10      283.03      255.86     10.51 o 
  -6   0  10      176.63      173.43      9.21 o 
  -5   0  10     1364.60     1285.33     24.65 o 
  -4   0  10     5879.89     5890.90     86.13 o 
  -3   0  10     1158.11     1038.64     15.88 o 
  -2   0  10     1268.89     1219.44     17.37 o 
  -1   0  10       14.34       10.85      2.79 o 
   0   0  10     1551.15     1577.03     19.24 o 
   1   0  10     5271.14     5230.53     54.95 o 
   2   0  10     1816.08     1881.78     22.74 o 
   3   0  10      570.92      555.45     11.60 o 
   4   0  10       25.15       24.77      3.71 o 
   5   0  10      274.05      253.92     12.70 o 
   6   0  10     1580.27     1633.25     47.65 o 
   7   0  10      188.89      208.59     16.72 o 
   8   0  10      872.18      927.08     34.97 o 
 -12   1  10     1768.92     1798.41     35.70 o 
 -11   1  10     2053.03     2045.34     38.23 o 
 -10   1  10       36.69       34.35      6.04 o 
  -9   1  10       55.63       65.14      6.79 o 
  -8   1  10      408.22      430.84     13.48 o 
  -7   1  10     1457.56     1486.12     27.99 o 
  -6   1  10     1867.90     1769.33     31.48 o 
  -5   1  10     4082.97     4044.89     61.74 o 
  -4   1  10     2785.40     2684.17     42.98 o 
  -3   1  10       15.50       17.94      3.89 o 
  -2   1  10       80.59       75.06      5.54 o 
  -1   1  10     3511.18     3609.95     45.13 o 
   0   1  10      375.52      326.46      8.55 o 
   1   1  10     3180.08     3194.79     40.91 o 
   2   1  10     1000.81      918.48     37.83 o 
   3   1  10      227.45      232.45      7.86 o 
   4   1  10     3317.71     3186.81     62.06 o 
   5   1  10     3678.81     3696.60     60.21 o 
   6   1  10     1197.51     1235.31     36.20 o 
   7   1  10      109.18      115.69     14.01 o 
   8   1  10       46.05       36.96     10.84 o 
 -13   2  10     1154.35     1243.87     28.73 o 
 -12   2  10     1334.94     1399.37     30.14 o 
 -11   2  10       11.02        6.87      5.50 o 
 -10   2  10       60.85       65.18      7.11 o 
  -9   2  10       77.18       61.85      6.65 o 
  -8   2  10      629.00      551.44     15.32 o 
  -7   2  10    10490.09    10185.91    145.01 o 
  -6   2  10      373.11      356.57     11.72 o 
  -5   2  10     1124.04     1034.86     20.89 o 
  -4   2  10       63.19       47.74      6.77 o 
  -3   2  10     1029.46     1107.64     25.43 o 
  -2   2  10      496.41      466.30     17.54 o 
  -1   2  10     2793.10     2757.90     43.49 o 
   0   2  10     1392.26     1378.82     24.90 o 
   1   2  10     2638.84     2529.08     40.43 o 
   2   2  10     2389.77     2408.69     68.81 o 
   3   2  10     4006.75     4062.46     88.85 o 
   4   2  10      171.05      159.66     12.88 o 
   5   2  10       55.67       44.43     10.25 o 
   6   2  10      148.92      149.08      8.24 o 
   7   2  10      407.94      418.86     22.95 o 
   8   2  10      651.29      650.70     29.45 o 
 -13   3  10      114.68      130.44     10.33 o 
 -12   3  10      877.98      947.47     23.48 o 
 -11   3  10      126.16      109.83      8.81 o 
 -10   3  10     1167.32     1149.50     25.13 o 
  -9   3  10     2124.19     2009.84     36.30 o 
  -8   3  10       94.15       92.87      7.39 o 
  -7   3  10     1034.29     1059.23     22.08 o 
  -6   3  10     1520.85     1402.81     26.32 o 
  -5   3  10      728.06      647.81    109.38 o 
  -4   3  10     2561.16     2443.27     49.23 o 
  -3   3  10       10.69       11.95      4.02 o 
  -2   3  10     7420.43     7001.40    101.08 o 
  -1   3  10       24.10       20.70      4.35 o 
   0   3  10     3023.88     2974.47     46.55 o 
   1   3  10     3562.17     3418.16     52.55 o 
   2   3  10      261.73      289.05     15.64 o 
   3   3  10       52.45       41.77      7.62 o 
   4   3  10      136.37      129.85     12.42 o 
   5   3  10       42.07       47.78      6.59 o 
   6   3  10     1180.50     1261.36     27.03 o 
 -13   4  10      156.84      142.25     10.77 o 
 -12   4  10      613.85      591.59     18.51 o 
 -11   4  10     1242.37     1220.76     27.94 o 
 -10   4  10     2872.07     2832.97     50.64 o 
  -9   4  10        8.61        9.02      4.83 o 
  -8   4  10      863.71      791.34     18.97 o 
  -7   4  10     1162.03     1145.99     23.40 o 
  -6   4  10     2236.41     1459.18     38.34 o 
  -5   4  10      505.63      515.97     13.54 o 
  -4   4  10      665.39      656.44     15.20 o 
  -3   4  10     3573.99     3365.26     42.51 o 
  -2   4  10      292.62      297.74     10.50 o 
  -1   4  10     9544.60     9262.46    131.64 o 
   0   4  10     3600.34     3500.05     53.85 o 
   1   4  10     1522.25     1396.60     38.04 o 
   2   4  10      506.12      451.32     19.22 o 
   3   4  10      176.47      202.40     14.98 o 
   4   4  10     1059.82     1175.02     35.89 o 
   5   4  10      441.11      471.38     15.80 o 
   6   4  10      420.79      410.62     15.41 o 
 -13   5  10     1193.93     1227.52     28.57 o 
 -12   5  10      392.66      350.42     14.47 o 
 -11   5  10        6.13        6.86      5.24 o 
 -10   5  10     1596.43     1574.58     31.17 o 
  -9   5  10      537.51      534.69     15.87 o 
  -8   5  10     2419.89     2518.88     42.69 o 
  -7   5  10     2425.69     2511.87     59.10 o 
  -6   5  10      187.23      166.01     17.43 o 
  -5   5  10      234.54      205.11     11.73 o 
  -4   5  10      312.83      284.88      8.74 o 
  -3   5  10     6620.98     6782.91     80.28 o 
  -2   5  10     1842.05     1799.81     31.21 o 
  -1   5  10     1132.36     1158.72     22.22 o 
   0   5  10     1593.03     1777.53     46.22 o 
   1   5  10      605.69      632.91     23.72 o 
   2   5  10     2146.82     2082.68     53.02 o 
   3   5  10     1167.86     1173.24     35.84 o 
   4   5  10      207.49      290.13     33.10 o 
   5   5  10      507.80      498.69     16.75 o 
   6   5  10     1455.75     1513.69     43.48 o 
 -13   6  10       37.26       37.78      7.33 o 
 -12   6  10        5.92        8.51      7.31 o 
 -11   6  10      234.97      244.34     16.44 o 
 -10   6  10     1868.70     1867.07     35.45 o 
  -9   6  10     2083.66     2160.82     38.64 o 
  -8   6  10      182.09      200.05     14.26 o 
  -7   6  10      913.52     1037.71     30.62 o 
  -6   6  10      467.81      502.25     13.88 o 
  -5   6  10      119.06       83.74      9.12 o 
  -4   6  10     2942.57     3114.18     40.31 o 
  -3   6  10     3094.29     3150.02     40.35 o 
  -2   6  10      293.07      275.08     16.31 o 
  -1   6  10      658.40      659.40     24.33 o 
   0   6  10     2311.00     2489.83     61.04 o 
   1   6  10      277.07      274.84     17.13 o 
   2   6  10      230.78      213.14     15.64 o 
   3   6  10      531.60      524.63     23.21 o 
   4   6  10      970.02      994.84     24.33 o 
   5   6  10      103.20       91.49      9.25 o 
 -13   7  10       25.07       20.04      6.69 o 
 -12   7  10      587.59      550.99     17.87 o 
 -11   7  10     1470.85     1497.98     40.49 o 
 -10   7  10      360.57      317.86     12.90 o 
  -9   7  10        7.57        0.67      2.43 o 
  -8   7  10       10.28        6.94      4.62 o 
  -7   7  10        7.37        5.73      6.75 o 
  -6   7  10     6307.89     6399.02     77.33 o 
  -5   7  10     1850.50     1812.93     26.36 o 
  -4   7  10     2193.59     2166.76     45.65 o 
  -3   7  10      590.09      547.99     12.23 o 
  -2   7  10      331.59      354.80     18.10 o 
  -1   7  10      433.99      440.69     21.01 o 
   0   7  10      504.11      498.97     22.55 o 
   1   7  10      151.88      126.89     12.83 o 
   2   7  10      131.16      124.44     13.14 o 
   3   7  10        0.64      -10.58      7.06 o 
   4   7  10     2364.06     2500.34     62.45 o 
 -13   8  10      222.52      226.17     13.12 o 
 -12   8  10      158.55      171.88     11.66 o 
 -11   8  10      359.28      373.72     19.17 o 
  -9   8  10     1979.55     1969.64     36.22 o 
  -8   8  10     1398.74     1428.28     33.08 o 
  -7   8  10     1560.41     1510.75     23.83 o 
  -6   8  10     2501.50     2407.38     33.49 o 
  -5   8  10      616.95      618.68     18.72 o 
  -4   8  10      176.11      158.39      9.16 o 
  -3   8  10      994.62      937.56     31.49 o 
  -2   8  10      238.19      192.48     16.46 o 
  -1   8  10     1185.26     1095.74     35.22 o 
   0   8  10      207.17      200.25     16.31 o 
   1   8  10       30.76       11.66      7.82 o 
   2   8  10      929.32      917.83     33.08 o 
   3   8  10      210.20      178.12     17.23 o 
 -12   9  10       45.12       61.88      8.25 o 
 -10   9  10       58.95       82.50      8.01 o 
  -9   9  10     1866.74     1890.84     35.30 o 
  -8   9  10       61.06       68.78      5.72 o 
  -7   9  10      368.18      362.55     10.60 o 
  -6   9  10       85.36       92.75      7.12 o 
  -5   9  10     1322.09     1240.93     38.45 o 
  -4   9  10     2207.61     2156.05     56.49 o 
  -3   9  10     2274.25     2099.71     55.62 o 
  -2   9  10       31.44       33.49      8.84 o 
  -1   9  10      674.84      644.67     26.69 o 
   0   9  10       64.79       51.48     10.22 o 
   1   9  10      639.30      595.85     26.99 o 
   2   9  10      506.65      456.13     23.93 o 
 -12  10  10     1198.33     1256.47     40.85 o 
 -11  10  10      851.64      838.55     22.05 o 
 -10  10  10        9.34        7.99      4.52 o 
  -9  10  10      342.84      349.90     14.43 o 
  -8  10  10        0.03       -2.73      3.91 o 
  -7  10  10      458.50      481.31     12.30 o 
  -6  10  10     3479.82     3427.91     82.46 o 
  -5  10  10      454.51      444.47     22.65 o 
  -4  10  10        2.38       -2.20      7.11 o 
  -3  10  10       88.86       95.70     11.86 o 
  -2  10  10       49.62       32.67      8.95 o 
  -1  10  10      779.72      784.70     30.57 o 
   0  10  10      465.22      453.01     23.98 o 
   1  10  10     1971.08     2026.65     57.21 o 
 -11  11  10      352.06      383.39     12.61 o 
 -10  11  10        8.42       13.15      4.95 o 
  -9  11  10      171.65      161.08      8.89 o 
  -8  11  10      987.34     1009.92     19.22 o 
  -7  11  10      435.84      454.70     23.93 o 
  -6  11  10      433.89      390.89     21.98 o 
  -5  11  10      263.50      217.79     17.59 o 
  -4  11  10       14.40       13.45      8.54 o 
  -3  11  10      890.61      914.40     33.69 o 
  -2  11  10     2124.65     2202.01     60.28 o 
  -1  11  10      793.30      848.20     32.87 o 
   0  11  10      606.87      600.04     28.02 o 
 -10  12  10      259.46      256.07     10.94 o 
  -9  12  10     1431.76     1485.15     46.78 o 
  -8  12  10      456.47      448.97     24.69 o 
  -7  12  10       31.81       16.16      9.87 o 
  -6  12  10      553.36      569.26     26.53 o 
  -5  12  10     1442.20     1545.01     47.29 o 
  -4  12  10      479.29      522.33     26.07 o 
  -3  12  10       52.42       40.23     10.99 o 
  -2  12  10      214.90      220.09     19.12 o 
  -8  13  10       11.16       16.72      9.71 o 
  -7  13  10      527.31      530.31     26.74 o 
  -6  13  10      450.11      487.21     26.07 o 
  -5  13  10      104.41       78.22     12.99 o 
  -4  13  10       18.12       13.75      9.51 o 
   0 -14  11       23.08       27.50      8.69 o 
   1 -14  11        0.11        6.74      5.76 o 
   2 -14  11      504.09      530.30     17.34 o 
   3 -14  11      420.18      419.11     21.06 o 
   4 -14  11       13.80       14.06      8.28 o 
   5 -14  11      233.81      245.24     17.89 o 
   6 -14  11       73.38       67.23     11.71 o 
  -2 -13  11      506.64      495.29     21.88 o 
  -1 -13  11       60.62       62.06      9.76 o 
   0 -13  11      574.01      563.61     17.04 o 
   1 -13  11     1284.77     1368.28     56.31 o 
   2 -13  11       75.58       85.35     10.81 o 
   3 -13  11      147.52      131.80     13.50 o 
   4 -13  11      419.19      427.29     21.11 o 
   5 -13  11      213.60      227.09     16.77 o 
   6 -13  11     2227.92     2340.13     45.09 o 
   7 -13  11      263.68      266.10     19.86 o 
  -4 -12  11      207.19      165.74     17.18 o 
  -2 -12  11      128.01      166.13     10.30 o 
  -1 -12  11     1681.85     1672.25     43.05 o 
   0 -12  11      974.61     1009.61     22.96 o 
   1 -12  11      343.03      361.68     13.55 o 
   2 -12  11      980.55      994.21     31.65 o 
   3 -12  11      133.14      154.80     13.80 o 
   4 -12  11     1079.94     1133.21     35.43 o 
   5 -12  11      121.43      119.83      9.85 o 
   6 -12  11      235.30      243.13     13.17 o 
   7 -12  11      236.99      252.71     19.78 o 
   8 -12  11      166.12      160.29     15.23 o 
  -5 -11  11       81.09       58.43     11.76 o 
  -4 -11  11       29.82       31.90      9.87 o 
  -3 -11  11      233.35      247.35     15.70 o 
  -2 -11  11     1717.26     1734.07     32.27 o 
  -1 -11  11      461.89      478.89     17.08 o 
   0 -11  11      164.61      145.92     13.93 o 
   1 -11  11      215.53      223.62     11.12 o 
   2 -11  11     1176.66     1167.26     34.46 o 
   3 -11  11     4225.58     4308.09     70.12 o 
   4 -11  11       26.98       15.68      6.75 o 
   5 -11  11       65.99       48.71      9.79 o 
   6 -11  11        0.11       -8.80      5.87 o 
   7 -11  11      235.43      217.15     12.74 o 
   8 -11  11      308.82      318.27     14.83 o 
   9 -11  11      648.44      662.83     21.15 o 
  -6 -10  11        7.83       31.29     10.02 o 
  -5 -10  11      176.95      189.87     17.13 o 
  -4 -10  11     2784.94     2803.38     47.79 o 
  -3 -10  11      220.99      287.67     12.38 o 
  -2 -10  11       51.32       46.92      6.12 o 
  -1 -10  11        1.95       -6.74      4.49 o 
   0 -10  11      936.44      992.68     21.80 o 
   1 -10  11      977.58     1000.21     22.06 o 
   2 -10  11      713.71      678.54     17.78 o 
   3 -10  11     1137.98     1143.53     36.83 o 
   4 -10  11        1.20        2.23      4.71 o 
   5 -10  11       96.21       82.88      8.02 o 
   6 -10  11     5586.11     5490.91     87.95 o 
   7 -10  11      541.60      553.06     18.02 o 
   8 -10  11      147.62      139.31     19.20 o 
   9 -10  11      191.36      200.62     13.00 o 
  -7  -9  11      644.70      737.62     31.49 o 
  -6  -9  11     1778.26     1904.62     53.73 o 
  -5  -9  11      458.23      438.90     17.13 o 
  -4  -9  11      527.13      596.32     16.95 o 
  -3  -9  11       88.15       90.03      5.83 o 
  -2  -9  11      126.96      169.82     15.49 o 
  -1  -9  11      196.65      199.94     10.64 o 
   0  -9  11      721.23      654.32     16.49 o 
   1  -9  11      180.15      151.69      9.31 o 
   2  -9  11      689.43      681.57     17.39 o 
   3  -9  11       11.34        5.94      5.78 o 
   4  -9  11     4225.66     3936.45    174.49 o 
   5  -9  11      666.97      666.73     18.32 o 
   6  -9  11     2558.67     2430.27     45.70 o 
   7  -9  11      211.47      198.60     11.96 o 
   8  -9  11      619.89      617.17     19.17 o 
   9  -9  11      103.82       88.41      9.34 o 
  -8  -8  11      277.07      352.70     22.75 o 
  -7  -8  11     2050.40     2192.55     60.17 o 
  -6  -8  11       20.82       18.28      5.93 o 
  -5  -8  11        1.77      -11.15      7.54 o 
  -3  -8  11     1269.24     1221.21     23.68 o 
  -2  -8  11     2160.17     2173.63     61.09 o 
  -1  -8  11      881.04      839.55     18.66 o 
   0  -8  11      407.99      416.54     18.17 o 
   1  -8  11       54.49       50.76      4.98 o 
   2  -8  11      952.64      932.71     20.64 o 
   3  -8  11      440.73      439.99     13.76 o 
   4  -8  11      260.29      230.44     10.81 o 
   5  -8  11      391.84      366.69     13.36 o 
   6  -8  11     1308.96     1270.28     32.92 o 
   7  -8  11      964.37      882.95     33.41 o 
   8  -8  11     1587.62     1543.86     32.80 o 
   9  -8  11     1270.02     1220.64     28.83 o 
  -8  -7  11       48.46       58.84     12.12 o 
  -7  -7  11      711.22      699.17     24.95 o 
  -6  -7  11      124.51      108.02     11.04 o 
  -5  -7  11      589.55      635.93     23.41 o 
  -4  -7  11     5141.99     5049.30    107.87 o 
  -3  -7  11      607.17      678.24     15.71 o 
  -2  -7  11      134.06      145.81      8.79 o 
  -1  -7  11      153.27      171.10      8.59 o 
   0  -7  11      429.84      403.00     10.10 o 
   1  -7  11     3650.65     3632.11     47.00 o 
   2  -7  11       99.69      128.75      8.24 o 
   3  -7  11     3870.06     3765.12     60.52 o 
   4  -7  11        3.76       -4.61      7.87 o 
   5  -7  11      106.39       86.09      7.41 o 
   6  -7  11     1384.02     1336.68     28.33 o 
   7  -7  11      953.40      925.13     22.92 o 
   8  -7  11       10.33        8.73      8.33 o 
   9  -7  11      526.28      549.30     19.04 o 
  -8  -6  11       78.36       96.06     10.74 o 
  -7  -6  11      287.12      297.69     16.82 o 
  -6  -6  11     2347.20     2256.86     54.80 o 
  -5  -6  11      561.22      514.15     20.96 o 
  -4  -6  11       40.89       53.94      8.69 o 
  -3  -6  11      210.25      183.58      8.35 o 
  -2  -6  11        1.02       -2.29      9.20 o 
  -1  -6  11     2457.32     2528.09     33.76 o 
   0  -6  11     2803.45     2848.22     40.43 o 
   1  -6  11     7232.12     7235.72     87.22 o 
   2  -6  11      197.44      156.67      8.75 o 
   3  -6  11      411.59      437.58     13.30 o 
   4  -6  11     2932.34     2736.42     46.63 o 
   5  -6  11       67.54       75.86      7.00 o 
   6  -6  11      170.04      169.23     10.40 o 
   7  -6  11      273.79      291.67     32.69 o 
   8  -6  11        9.26       15.43      5.97 o 
   9  -6  11      553.61      551.73     18.19 o 
  -9  -5  11     1206.84     1245.82     32.80 o 
  -8  -5  11     1776.20     1761.30     33.81 o 
  -7  -5  11     1683.36     1569.04     41.87 o 
  -6  -5  11        4.61       -0.05      6.49 o 
  -5  -5  11      235.24      214.21     14.26 o 
  -4  -5  11      635.68      604.13     22.09 o 
  -3  -5  11     1429.10     1471.46     57.28 o 
  -2  -5  11     2880.67     2759.31     68.76 o 
  -1  -5  11       11.15        5.74      3.16 o 
   0  -5  11      262.73      281.81      8.31 o 
   1  -5  11      874.36      798.90     14.44 o 
   2  -5  11     1358.39     1293.79     24.82 o 
   3  -5  11     1770.36     1620.56     30.04 o 
   4  -5  11     2633.95     2525.28     43.53 o 
   5  -5  11      301.36      303.29     11.97 o 
   6  -5  11     1083.03     1115.35     24.80 o 
   7  -5  11      919.33      900.04     22.37 o 
   8  -5  11      987.77     1009.38     41.72 o 
   9  -5  11      145.35      162.20     11.38 o 
 -10  -4  11      416.06      441.38     15.72 o 
  -9  -4  11     2000.60     1962.56     36.81 o 
  -8  -4  11      877.72      844.37     20.75 o 
  -7  -4  11     2353.94     2372.08     41.39 o 
  -6  -4  11       77.60       79.08      7.22 o 
  -5  -4  11      472.22      434.40     18.86 o 
  -4  -4  11     1319.50     1217.92     33.90 o 
  -3  -4  11        9.32        9.84      6.29 o 
  -2  -4  11     2015.49     2023.09     27.16 o 
  -1  -4  11     2759.69     2716.93     35.27 o 
   0  -4  11       22.52       28.69      3.49 o 
   1  -4  11     6409.59     6166.51     74.82 o 
   2  -4  11     1208.80     1108.42     17.25 o 
   3  -4  11     1259.61     1268.92     25.11 o 
   4  -4  11      234.23      231.90     10.54 o 
   5  -4  11     1462.68     1427.94     28.68 o 
   6  -4  11      806.91      780.71     19.85 o 
   7  -4  11     1276.31     1270.72     27.93 o 
   8  -4  11      105.38      100.28      8.79 o 
   9  -4  11      209.58      194.34     12.02 o 
 -11  -3  11      455.94      462.30     16.12 o 
 -10  -3  11     1213.96     1218.05     26.81 o 
  -9  -3  11      248.11      266.32     25.77 o 
  -8  -3  11       22.29       21.60      5.71 o 
  -7  -3  11        1.59       -0.83      4.64 o 
  -6  -3  11     5568.55     5534.91    108.66 o 
  -5  -3  11     1586.48     1635.15     30.36 o 
  -4  -3  11     1007.84      958.73     28.73 o 
  -3  -3  11     1835.26     1808.56     29.73 o 
  -2  -3  11      310.73      320.99      7.85 o 
  -1  -3  11     4268.26     4203.78     58.51 o 
   0  -3  11     3585.08     3463.27     43.88 o 
   1  -3  11      197.50      165.71      6.96 o 
   2  -3  11      690.84      619.83     13.43 o 
   3  -3  11        1.40        1.57      6.90 o 
   4  -3  11     3515.26     3547.96     57.78 o 
   5  -3  11     2096.09     2074.50     37.89 o 
   6  -3  11      420.85      417.15     14.29 o 
   7  -3  11     1786.53     1799.03     35.63 o 
   8  -3  11      235.68      260.74     22.85 o 
   9  -3  11      678.10      668.36     20.27 o 
 -11  -2  11       35.26       41.54      6.98 o 
 -10  -2  11      209.24      210.10     13.83 o 
  -9  -2  11     1381.36     1335.52     27.76 o 
  -8  -2  11      413.10      391.78     20.32 o 
  -7  -2  11      344.97      350.02     12.56 o 
  -6  -2  11      983.96     1035.63     22.29 o 
  -5  -2  11     3155.88     3171.70     51.02 o 
  -4  -2  11      906.29      853.51     26.69 o 
  -3  -2  11     1586.22     1636.44     52.94 o 
  -2  -2  11    11156.13    11139.48    184.76 o 
  -1  -2  11     1142.54     1131.42     17.25 o 
   0  -2  11      337.61      352.25     12.55 o 
   1  -2  11     1041.26     1021.39     14.25 o 
   2  -2  11     2581.16     2530.41     29.16 o 
   3  -2  11        3.50       -2.11      2.83 o 
   4  -2  11     1272.30     1265.06     70.37 o 
   5  -2  11      269.72      319.00     12.26 o 
   6  -2  11       29.03       26.20      8.79 o 
   7  -2  11      519.60      538.00     17.11 o 
   8  -2  11     1311.72     1400.08     30.96 o 
   9  -2  11       45.54       25.46     11.04 o 
 -12  -1  11       43.20       51.39      7.59 o 
 -11  -1  11     1173.75     1113.17     25.62 o 
 -10  -1  11        1.49        0.54      5.14 o 
  -9  -1  11     1559.36     1488.19     29.71 o 
  -8  -1  11        2.76       -0.28      5.39 o 
  -7  -1  11      393.26      327.89     11.99 o 
  -6  -1  11      620.25      630.63     16.54 o 
  -5  -1  11      874.17      849.40     19.29 o 
  -4  -1  11    14571.73    14085.10    196.85 o 
  -3  -1  11     5012.78     5151.36    150.13 o 
  -2  -1  11     1259.96     1279.34     22.50 o 
  -1  -1  11      432.68      482.74     11.60 o 
   0  -1  11      386.70      352.41      8.24 o 
   1  -1  11     1067.32     1092.89     14.98 o 
   2  -1  11     3514.92     3726.92     40.95 o 
   3  -1  11       29.02       22.98      3.51 o 
   4  -1  11      259.00      196.36     22.50 o 
   5  -1  11      732.67      733.50     18.82 o 
   6  -1  11      877.50      973.67     23.30 o 
   7  -1  11      444.16      466.81     23.87 o 
   8  -1  11      349.07      393.81     23.01 o 
 -12   0  11     1376.24     1417.30     30.63 o 
 -11   0  11     1839.56     1813.98     42.89 o 
 -10   0  11      364.12      372.60     13.99 o 
  -9   0  11       12.06       20.48      8.90 o 
  -7   0  11     1297.20     1216.91     24.84 o 
  -6   0  11     3251.50     3081.56     50.38 o 
  -4   0  11      185.79      194.28      9.80 o 
  -3   0  11     1192.35     1166.58     21.31 o 
  -2   0  11        9.17       10.88      2.77 o 
  -1   0  11    12554.24    12999.53    214.44 o 
   0   0  11      687.13      745.04     11.49 o 
   1   0  11     4024.75     4173.56     45.11 o 
   2   0  11     1503.74     1549.21     27.38 o 
   3   0  11      260.70      251.78      7.11 o 
   4   0  11      393.24      406.79     10.29 o 
   5   0  11     1080.14     1095.48     35.68 o 
   6   0  11      232.40      248.56     17.64 o 
   7   0  11     1370.89     1403.71     44.68 o 
   8   0  11      183.43      191.97     17.79 o 
 -12   1  11     2339.50     2482.32     45.49 o 
 -11   1  11      535.00      525.79     25.89 o 
 -10   1  11       10.63        6.97      5.52 o 
  -8   1  11      372.96      452.73     15.46 o 
  -7   1  11     1736.38     1694.09     31.46 o 
  -6   1  11      339.35      368.76     17.84 o 
  -5   1  11      600.37      654.16     16.27 o 
  -4   1  11      692.99      647.06     16.01 o 
  -3   1  11     1810.21     1801.35     37.38 o 
  -2   1  11     1071.14     1468.43     36.09 o 
  -1   1  11     1704.73     1814.22     25.49 o 
   0   1  11       12.13        2.06      4.95 o 
   1   1  11     3609.89     3529.38     47.79 o 
   2   1  11     1011.38     1007.74     16.96 o 
   3   1  11     1659.93     1617.03     24.16 o 
   4   1  11     2801.48     2731.19     63.24 o 
   5   1  11     1541.30     1533.36     30.24 o 
   6   1  11        0.21        3.58      8.08 o 
   7   1  11      665.16      744.98     30.93 o 
 -12   2  11       10.58       19.30      6.28 o 
 -11   2  11       54.39       50.11      7.26 o 
 -10   2  11       52.17       70.46      7.46 o 
  -9   2  11     2916.99     3076.00     51.39 o 
  -8   2  11     1981.24     1901.99     34.69 o 
  -7   2  11     1603.97     1584.87     29.89 o 
  -5   2  11      990.49      910.55     19.71 o 
  -4   2  11     3296.19     3308.27     51.96 o 
  -3   2  11     2592.20     2587.67     48.59 o 
  -2   2  11      259.05      284.51      8.12 o 
  -1   2  11      617.12      572.60     14.54 o 
   0   2  11     1694.63     1698.75     29.92 o 
   1   2  11     5413.96     5073.95     75.31 o 
   2   2  11     3219.67     3164.04     87.47 o 
   3   2  11      300.65      287.27     15.54 o 
   4   2  11      802.52      773.96     25.97 o 
   5   2  11       41.10       45.19      6.49 o 
   6   2  11      457.55      459.81     23.77 o 
   7   2  11      584.82      571.56     27.30 o 
 -12   3  11       49.87       31.03      7.31 o 
 -11   3  11     3111.50     3135.31     54.55 o 
 -10   3  11      955.24      950.99     22.66 o 
  -9   3  11     1379.24     1308.44     27.24 o 
  -8   3  11      244.86      231.17     10.84 o 
  -7   3  11     1484.20     1470.80     28.35 o 
  -6   3  11     1776.01     1706.78     31.12 o 
  -5   3  11      742.07      740.87     17.42 o 
  -4   3  11     3009.62     3070.69     48.71 o 
  -3   3  11      139.66      133.90      9.41 o 
  -2   3  11      279.18      328.66     11.54 o 
  -1   3  11     3931.51     3666.40     56.58 o 
   0   3  11      714.15      739.23     17.04 o 
   1   3  11      141.24      114.20      7.59 o 
   2   3  11      220.63      190.08     13.70 o 
   3   3  11      395.99      371.41     17.94 o 
   4   3  11      403.97      365.84     18.66 o 
   5   3  11     1400.10     1413.88     40.39 o 
   6   3  11     1731.84     1812.24     48.98 o 
 -13   4  11     1350.49     1413.00     31.65 o 
 -12   4  11     1655.65     1744.05     35.54 o 
 -11   4  11      137.76      149.72     10.50 o 
 -10   4  11        0.02        0.67      4.93 o 
  -9   4  11      110.76       85.69      7.75 o 
  -8   4  11     3255.22     3122.99     51.45 o 
  -7   4  11     4599.27     4646.07     98.03 o 
  -6   4  11     2797.79     2767.00     52.07 o 
  -5   4  11      690.22      712.37     16.92 o 
  -4   4  11      594.26      602.39     15.02 o 
  -3   4  11     1854.10     1849.26     26.34 o 
  -2   4  11      381.57      378.56     12.11 o 
  -1   4  11     1022.06     1076.66     21.66 o 
   0   4  11      214.54      166.69      8.92 o 
   1   4  11      145.06      127.30     12.47 o 
   2   4  11      646.49      604.69     23.21 o 
   3   4  11     3031.78     2949.13     70.30 o 
   4   4  11      693.58      699.99     26.28 o 
   5   4  11      236.49      202.81     16.05 o 
   6   4  11      481.96      473.05     23.16 o 
 -13   5  11      108.94      127.94     10.59 o 
 -12   5  11      871.65      919.42     23.59 o 
 -11   5  11       81.25      106.61      8.98 o 
 -10   5  11     2166.17     2067.91     38.49 o 
  -9   5  11     2937.50     2830.67     48.31 o 
  -8   5  11      379.29      379.70     14.31 o 
  -7   5  11      331.67      335.05     16.72 o 
  -6   5  11      304.91      271.03     10.75 o 
  -5   5  11      109.52      119.04      8.12 o 
  -4   5  11      835.98      831.52     15.24 o 
  -3   5  11     1320.34     1349.92     20.80 o 
  -2   5  11     2449.35     2473.52     63.04 o 
  -1   5  11     3750.78     3586.03     81.70 o 
   0   5  11     2098.38     2037.24     51.89 o 
   1   5  11      483.70      528.72     22.44 o 
   2   5  11      519.46      542.22     23.01 o 
   3   5  11      191.12      180.16     15.70 o 
   4   5  11        5.00       -1.18      7.26 o 
   5   5  11       14.18       10.33      8.59 o 
 -12   6  11      107.39      102.99      9.40 o 
 -11   6  11      856.70      863.15     22.23 o 
 -10   6  11      630.66      586.67     17.27 o 
  -9   6  11       61.69       56.75      7.08 o 
  -8   6  11      377.46      362.04     12.90 o 
  -7   6  11       19.66       23.65      5.48 o 
  -6   6  11     2636.00     2664.82     44.07 o 
  -5   6  11      548.25      596.24     13.17 o 
  -4   6  11     1681.64     1699.31     25.06 o 
  -3   6  11      232.44      214.77      7.82 o 
  -2   6  11      251.73      284.35     16.72 o 
  -1   6  11     1251.43     1237.96     36.81 o 
   0   6  11     3610.58     3503.42     81.49 o 
   1   6  11       61.39       43.05      8.90 o 
   2   6  11      280.83      279.85     17.69 o 
   3   6  11      105.72       87.42     11.15 o 
   4   6  11     1010.19     1035.72     35.53 o 
 -12   7  11      567.03      550.16     18.09 o 
 -11   7  11        8.85       12.45      5.78 o 
 -10   7  11      137.46      132.59     11.53 o 
  -9   7  11        4.99       -5.08      4.70 o 
  -8   7  11      646.99      681.56     17.93 o 
  -7   7  11     1057.56     1098.02     23.40 o 
  -6   7  11      806.15      792.07     15.54 o 
  -5   7  11       30.94       36.40      4.52 o 
  -4   7  11       42.22       32.53      4.29 o 
  -3   7  11     5282.43     5182.38    114.06 o 
  -2   7  11     2424.60     2334.26     59.35 o 
  -1   7  11     1463.35     1375.39     40.59 o 
   0   7  11     1133.38     1085.97     35.22 o 
   1   7  11      194.69      189.31     15.70 o 
   2   7  11      203.37      197.64     16.97 o 
   3   7  11     2298.18     2295.67     60.94 o 
 -12   8  11      199.67      228.07     15.13 o 
 -11   8  11       32.19       23.40      7.57 o 
 -10   8  11      819.30      806.84     26.64 o 
  -9   8  11      250.28      252.67     11.78 o 
  -8   8  11      147.88      167.48      9.94 o 
  -7   8  11      706.87      624.40     13.99 o 
  -6   8  11      121.64      125.31      7.43 o 
  -5   8  11      557.72      623.70     13.45 o 
  -4   8  11      764.42      683.01     26.84 o 
  -3   8  11     3247.10     3200.35     76.89 o 
  -2   8  11      424.52      381.33     20.71 o 
  -1   8  11      420.28      400.81     21.27 o 
   0   8  11      217.91      205.36     16.46 o 
   1   8  11     1289.50     1254.12     40.08 o 
   2   8  11      106.87       82.51     12.22 o 
   3   8  11      273.84      295.39     20.25 o 
 -12   9  11      237.91      211.12     12.78 o 
 -11   9  11     1335.88     1235.29    169.40 o 
 -10   9  11      456.47      481.78     16.05 o 
  -9   9  11       98.19       88.04      7.76 o 
  -8   9  11       50.55       48.88      5.53 o 
  -7   9  11      774.39      757.68     15.75 o 
  -6   9  11     1182.39     1234.60     20.99 o 
  -5   9  11     1154.13     1143.90     37.12 o 
  -4   9  11      426.06      384.55     20.81 o 
  -3   9  11      935.78      879.33     31.70 o 
  -2   9  11      595.29      575.86     25.26 o 
  -1   9  11       61.79       42.84     10.28 o 
   0   9  11      518.63      522.84     25.36 o 
   1   9  11       11.70        5.62      8.79 o 
 -11  10  11      209.32      231.49     15.44 o 
 -10  10  11      277.45      299.68     17.25 o 
  -9  10  11       72.93       81.73      7.73 o 
  -8  10  11     2699.90     2806.13     39.74 o 
  -7  10  11      952.20      963.05     27.99 o 
  -6  10  11     1053.56     1056.47     36.25 o 
  -5  10  11       72.18       61.81     10.79 o 
  -4  10  11       11.19       17.28      8.18 o 
  -3  10  11      200.71      199.95     17.08 o 
  -2  10  11      546.56      532.92     25.77 o 
  -1  10  11       10.94        9.41      9.00 o 
   0  10  11     1306.94     1364.60     44.02 o 
 -10  11  11       38.96       43.29      8.53 o 
  -9  11  11     2140.79     2292.43     34.75 o 
  -8  11  11     1623.43     1674.46     50.25 o 
  -6  11  11      149.74      165.18     16.97 o 
  -5  11  11      967.48      947.22     34.87 o 
  -4  11  11      177.86      167.07     17.38 o 
  -3  11  11     1730.24     1715.82     51.02 o 
  -2  11  11       91.44       57.26     11.66 o 
  -1  11  11       65.08       61.30     11.55 o 
  -9  12  11      311.70      332.25     22.70 o 
  -8  12  11      239.17      286.86     21.06 o 
  -7  12  11       74.27       66.26     12.32 o 
  -6  12  11     1832.64     1855.69     54.45 o 
  -5  12  11     1591.39     1630.65     49.90 o 
  -4  12  11       87.64       88.55     12.88 o 
  -3  12  11      202.39      223.05     19.07 o 
   1 -14  12     1610.78     1656.82     56.57 o 
   2 -14  12      613.62      645.97     19.42 o 
   3 -14  12      235.45      244.07     17.18 o 
   4 -14  12        0.55       -4.19      7.36 o 
  -1 -13  12     1923.21     1993.95     39.90 o 
   0 -13  12      331.59      335.50     13.82 o 
   1 -13  12       84.22       63.23      7.58 o 
   2 -13  12        3.37       -7.83      5.39 o 
   3 -13  12        0.03        4.70      7.26 o 
   4 -13  12      264.13      283.48     18.25 o 
   5 -13  12     1999.34     2096.35     41.58 o 
   6 -13  12      383.00      392.27     16.55 o 
  -2 -12  12     1061.81     1076.21     34.97 o 
  -1 -12  12      229.83      238.68     11.70 o 
   0 -12  12      355.75      328.18     13.19 o 
   1 -12  12      422.30      438.94     15.17 o 
   2 -12  12      583.10      629.63     28.37 o 
   3 -12  12     1913.38     1954.77     51.94 o 
   4 -12  12      281.93      300.09     13.91 o 
   5 -12  12       84.30       81.14      8.68 o 
   6 -12  12       51.91       47.39      8.41 o 
   7 -12  12     1455.76     1472.84     33.27 o 
  -4 -11  12     2821.27     2998.06     74.49 o 
  -3 -11  12      116.32      132.00     13.75 o 
  -2 -11  12      806.96      806.89     29.19 o 
  -1 -11  12      103.98       91.97      7.99 o 
   0 -11  12      158.57      172.13     10.42 o 
   1 -11  12     2086.25     2117.82     38.59 o 
   2 -11  12     1442.93     1464.55     40.90 o 
   3 -11  12       11.49       18.81      6.16 o 
   4 -11  12      114.91      109.67     11.73 o 
   5 -11  12       48.72       47.60     10.53 o 
   6 -11  12     1932.25     1961.41     39.22 o 
   7 -11  12     1100.45     1120.86     27.78 o 
   8 -11  12      443.89      439.34     28.35 o 
  -6 -10  12      357.72      431.89     24.54 o 
  -5 -10  12      295.75      290.49     19.89 o 
  -4 -10  12       62.77       60.16      7.37 o 
  -3 -10  12      134.50      132.08     14.42 o 
  -2 -10  12        7.95        7.83      5.09 o 
  -1 -10  12     3591.88     3641.60     58.42 o 
   0 -10  12      544.63      500.57     23.34 o 
   1 -10  12      928.26      901.36     21.08 o 
   2 -10  12     1497.34     1506.80     30.13 o 
   3 -10  12     1211.80     1233.84     26.75 o 
   4 -10  12     1251.81     1288.64     34.51 o 
   5 -10  12      118.74      125.00     13.19 o 
   6 -10  12      857.61      853.45     22.60 o 
   7 -10  12       21.37       10.77      6.69 o 
   8 -10  12        2.57        3.30      6.28 o 
  -6  -9  12       82.34       96.42     13.65 o 
  -5  -9  12       86.82       74.87      7.73 o 
  -4  -9  12      233.42      251.54     12.03 o 
  -3  -9  12      470.51      441.52     14.73 o 
  -2  -9  12      230.45      230.61      8.65 o 
  -1  -9  12     1352.29     1379.01     26.96 o 
   0  -9  12      348.61      315.69     12.07 o 
   1  -9  12        9.17       20.09      4.58 o 
   2  -9  12      623.86      630.44     17.14 o 
   3  -9  12     1322.19     1344.90     35.15 o 
   4  -9  12      894.57      893.85     32.85 o 
   5  -9  12       99.72       88.60     10.79 o 
   6  -9  12     1092.97     1050.25     25.15 o 
   7  -9  12       43.09       33.37      7.16 o 
   8  -9  12       25.56       20.73      9.89 o 
  -7  -8  12      253.29      237.40     15.26 o 
  -6  -8  12       18.51       15.17      6.00 o 
  -5  -8  12      163.55      161.96     14.26 o 
  -4  -8  12     3077.10     3019.32     70.60 o 
  -3  -8  12      409.86      405.57     19.89 o 
  -2  -8  12      224.12      228.23     10.01 o 
  -1  -8  12        0.43        8.39      6.93 o 
   0  -8  12     1078.34     1112.79     23.10 o 
   1  -8  12     4246.52     4306.24     55.38 o 
   2  -8  12      221.52      232.07     10.54 o 
   3  -8  12     1168.19     1224.02     37.04 o 
   4  -8  12      591.25      595.87     17.03 o 
   5  -8  12       30.35       42.33      8.44 o 
   6  -8  12      282.92      237.37     23.11 o 
   7  -8  12     2147.71     2048.98     63.88 o 
   8  -8  12        1.23        3.21      5.62 o 
   9  -8  12      712.01      728.76     31.42 o 
  -8  -7  12       87.49       88.55     10.89 o 
  -7  -7  12      111.02      111.76     11.50 o 
  -6  -7  12     2896.21     2862.83     67.64 o 
  -5  -7  12     1349.79     1367.36     38.75 o 
  -4  -7  12     2561.99     2470.00     59.87 o 
  -3  -7  12      914.41      870.54     28.83 o 
  -2  -7  12       41.07       38.29      5.18 o 
  -1  -7  12      798.68      825.95     18.37 o 
   0  -7  12      384.76      432.16     10.72 o 
   1  -7  12      420.25      498.78     11.74 o 
   2  -7  12       43.54       44.53      5.62 o 
   3  -7  12       53.49       61.28      6.41 o 
   4  -7  12     2876.77     2756.47     64.77 o 
   5  -7  12     1887.71     1829.72     48.41 o 
   6  -7  12     2047.85     2007.94     38.59 o 
   7  -7  12      518.20      478.58     20.22 o 
   8  -7  12      174.82      171.66     11.28 o 
   9  -7  12      273.43      299.28     14.36 o 
  -9  -6  12      309.89      349.94     18.81 o 
  -8  -6  12      456.15      449.94     20.50 o 
  -7  -6  12     5219.33     4989.84    107.92 o 
  -6  -6  12     1061.89     1088.73     33.33 o 
  -5  -6  12      142.98      134.92     13.65 o 
  -4  -6  12      513.65      542.27     21.78 o 
  -3  -6  12      497.26      528.98     21.73 o 
  -2  -6  12      512.79      518.78     13.33 o 
  -1  -6  12     1055.37     1052.33     17.37 o 
   0  -6  12       95.86      110.55      6.31 o 
   1  -6  12       44.48       42.78      4.49 o 
   2  -6  12      419.10      440.87     13.17 o 
   3  -6  12     1876.04     1811.37     39.01 o 
   4  -6  12     1848.22     1812.45     34.11 o 
   5  -6  12      104.85       91.00     10.63 o 
   6  -6  12     2310.56     2280.89     42.21 o 
   7  -6  12      136.04      120.75     11.04 o 
   8  -6  12      583.70      598.69     18.60 o 
   9  -6  12      846.87      901.09     24.18 o 
  -9  -5  12     2507.61     2435.18     60.43 o 
  -8  -5  12        3.86       -6.19      6.95 o 
  -7  -5  12      782.16      719.98     25.77 o 
  -6  -5  12       11.75       -0.10      6.95 o 
  -5  -5  12     2484.89     2444.59     58.95 o 
  -4  -5  12     1857.38     1813.41     46.68 o 
  -3  -5  12     3221.27     3067.94     70.70 o 
  -2  -5  12      317.49      338.54     11.15 o 
  -1  -5  12       86.47       87.55      5.38 o 
   0  -5  12       23.19       26.70      3.79 o 
   1  -5  12     1361.51     1338.70     20.91 o 
   2  -5  12       93.79       76.33      7.13 o 
   3  -5  12       37.78       24.34      4.88 o 
   4  -5  12     1300.92     1223.78     28.99 o 
   5  -5  12     1232.99     1103.00     33.59 o 
   6  -5  12     1075.19     1051.89     42.05 o 
   7  -5  12     4551.92     4725.22     84.33 o 
   8  -5  12      172.89      216.66     11.96 o 
   9  -5  12      135.19      159.81     20.58 o 
 -10  -4  12      381.42      366.56     14.79 o 
  -9  -4  12      336.86      330.58     13.66 o 
  -8  -4  12       12.41        7.95      8.69 o 
  -7  -4  12       31.05       40.55      6.58 o 
  -6  -4  12     3573.62     3476.47     78.88 o 
  -5  -4  12     2342.38     2202.72     54.14 o 
  -4  -4  12     1830.13     1702.99     44.17 o 
  -3  -4  12      883.11      755.41     25.97 o 
  -2  -4  12      311.03      299.79      7.96 o 
  -1  -4  12     1823.61     1807.22     25.47 o 
   0  -4  12     1655.58     1641.58     23.93 o 
   1  -4  12     4169.25     3956.01     50.54 o 
   2  -4  12      601.36      564.50     12.33 o 
   3  -4  12      142.84      132.94      8.51 o 
   4  -4  12     2753.06     2600.96     45.05 o 
   5  -4  12     1715.42     1676.76     45.04 o 
   6  -4  12       67.07       54.19      7.19 o 
   7  -4  12      156.67      182.19     11.37 o 
   8  -4  12       80.14       86.37      8.75 o 
 -10  -3  12      608.18      629.95     18.58 o 
  -9  -3  12       79.42       75.35     10.30 o 
  -8  -3  12     1529.06     1493.77     30.32 o 
  -7  -3  12      632.32      595.40     17.17 o 
  -6  -3  12      375.19      381.45     13.70 o 
  -5  -3  12      347.69      287.27     16.26 o 
  -4  -3  12     1030.96     1008.37     30.52 o 
  -3  -3  12     1526.46     1482.29     39.67 o 
  -2  -3  12     5869.52     5864.16     92.14 o 
  -1  -3  12     3324.16     3331.89     42.46 o 
   0  -3  12      897.83      888.70     15.34 o 
   1  -3  12     1468.02     1428.30     18.61 o 
   2  -3  12     3401.26     3214.30     42.38 o 
   3  -3  12       20.38       29.29      4.88 o 
   4  -3  12     1160.46     1093.05     23.70 o 
   5  -3  12        1.91        1.84      3.08 o 
   6  -3  12      812.83      841.71     21.40 o 
   7  -3  12       36.37       19.59      6.31 o 
   8  -3  12     2307.55     2463.72     46.60 o 
 -11  -2  12      340.65      368.49     19.96 o 
 -10  -2  12      646.61      621.36     18.47 o 
  -9  -2  12     2260.64     2210.72     40.47 o 
  -8  -2  12       19.11       11.80      7.03 o 
  -7  -2  12      191.33      182.79     10.56 o 
  -6  -2  12      376.77      360.64     12.90 o 
  -5  -2  12        3.29        4.24      4.85 o 
  -4  -2  12      451.34      374.18     18.20 o 
  -3  -2  12      537.05      498.00     20.50 o 
  -2  -2  12      749.07      714.33     12.57 o 
  -1  -2  12        9.06       -0.63      3.44 o 
   0  -2  12       42.21       39.69      6.35 o 
   1  -2  12     2155.53     2092.69     25.09 o 
   2  -2  12     2575.53     2672.87     30.97 o 
   3  -2  12      909.17      959.56     17.07 o 
   4  -2  12     1582.69     1655.68     31.73 o 
   5  -2  12      154.08      110.37     26.33 o 
   6  -2  12      485.40      525.95     16.59 o 
   7  -2  12       47.05       47.10      7.13 o 
   8  -2  12        1.89        0.66      9.00 o 
 -11  -1  12     1855.12     1776.76     35.55 o 
 -10  -1  12      488.31      440.51     15.49 o 
  -9  -1  12     1617.81     1553.60     31.22 o 
  -8  -1  12      301.08      293.47     14.42 o 
  -7  -1  12       13.63        9.92      5.17 o 
  -6  -1  12     2268.80     2208.81     48.64 o 
  -5  -1  12      661.13      640.19     16.92 o 
  -4  -1  12      135.22      100.41     10.63 o 
  -3  -1  12       12.56       11.76      7.16 o 
  -2  -1  12     2755.07     2691.63     43.84 o 
  -1  -1  12     2144.33     2165.27     29.21 o 
   0  -1  12     2754.47     2815.88     31.91 o 
   1  -1  12     4685.32     4709.78     50.56 o 
   2  -1  12      166.46      217.87      6.84 o 
   3  -1  12        0.53        3.17      2.83 o 
   4  -1  12      338.43      346.44     10.29 o 
   5  -1  12     2162.39     2029.22    298.87 o 
   6  -1  12       35.29       28.88      9.87 o 
   7  -1  12      649.39      630.56     28.17 o 
   8  -1  12      155.41      175.30     17.69 o 
 -11   0  12      241.27      260.58     19.43 o 
 -10   0  12        5.99        7.01      5.54 o 
  -9   0  12       26.20       24.62      5.97 o 
  -8   0  12     4660.90     4621.72     72.39 o 
  -7   0  12      386.24      392.94     13.57 o 
  -6   0  12      876.38      865.82     20.88 o 
  -5   0  12     1441.45     1390.36     27.23 o 
  -4   0  12      321.49      299.99     11.60 o 
  -3   0  12      988.48      996.35     29.86 o 
  -2   0  12     3004.66     2969.55    122.62 o 
  -1   0  12     1632.54     1685.50     20.77 o 
   0   0  12      883.85      953.44     13.95 o 
   1   0  12      610.14      594.29     10.55 o 
   2   0  12      569.85      567.49     10.46 o 
   3   0  12     1817.62     1868.36     23.66 o 
   4   0  12     1239.33     1237.49     25.53 o 
   5   0  12     2897.52     2722.19     70.09 o 
   6   0  12      563.51      537.52     25.26 o 
   7   0  12        5.89        9.00      9.15 o 
 -12   1  12      215.12      224.91     12.70 o 
 -11   1  12      449.70      452.47     16.11 o 
 -10   1  12        1.29       -2.94      5.50 o 
  -9   1  12      759.22      761.11     19.78 o 
  -8   1  12      925.12      937.55     21.94 o 
  -7   1  12      829.14      802.42     26.43 o 
  -6   1  12       57.58       64.75      6.71 o 
  -5   1  12      910.86      927.26     20.63 o 
  -4   1  12     6827.68     6569.06    136.04 o 
  -3   1  12     5221.89     5154.97    108.89 o 
  -2   1  12     1217.23     1218.37     35.61 o 
  -1   1  12      339.34      331.82      9.09 o 
   0   1  12       91.93      115.89      6.73 o 
   1   1  12       47.37       62.15      5.79 o 
   2   1  12     2253.66     2300.56     39.65 o 
   3   1  12      223.91      238.19      8.57 o 
   4   1  12      943.88      936.73     35.20 o 
   5   1  12       58.82       45.81     10.12 o 
   6   1  12     1562.45     1552.99     47.90 o 
   7   1  12      135.18      130.67     15.39 o 
 -12   2  12      227.19      241.30     13.16 o 
 -11   2  12     4044.05     4042.35     66.61 o 
 -10   2  12       33.11       23.38      6.63 o 
  -9   2  12      676.66      699.51     18.80 o 
  -8   2  12       15.16       19.37      5.55 o 
  -7   2  12      149.13      131.71      9.27 o 
  -6   2  12     3288.67     3206.42     52.12 o 
  -5   2  12     5470.93     5367.44    113.65 o 
  -4   2  12      693.64      672.67     16.83 o 
  -3   2  12     1078.61     1014.50     29.81 o 
  -2   2  12       46.45       32.03      5.50 o 
  -1   2  12     4360.82     4314.59     74.65 o 
   0   2  12     2618.43     2715.44     36.39 o 
   1   2  12      243.88      216.03      9.46 o 
   2   2  12      678.51      658.31     17.25 o 
   3   2  12      284.69      297.91     15.39 o 
   4   2  12      105.90       82.92      7.30 o 
   5   2  12      889.01      904.02     33.33 o 
   6   2  12      142.05      126.94     14.88 o 
 -12   3  12      697.65      740.53     21.39 o 
 -11   3  12     2016.22     2054.40     67.20 o 
 -10   3  12      305.64      289.42     12.80 o 
  -9   3  12       60.42       52.26      7.15 o 
  -8   3  12      652.22      633.31     17.48 o 
  -7   3  12     1296.82     1215.63     25.42 o 
  -5   3  12      266.68      259.22     10.93 o 
  -4   3  12      513.89      487.30     23.34 o 
  -3   3  12     3303.70     3148.65     50.43 o 
  -2   3  12     1106.34     1046.49     21.75 o 
  -1   3  12     2834.42     2845.72     46.04 o 
   0   3  12       16.36       12.14      4.66 o 
   1   3  12       90.80       86.25      9.61 o 
   2   3  12        0.90        0.92      6.39 o 
   3   3  12     1865.75     1906.92     49.49 o 
   4   3  12        6.43       -3.99      6.75 o 
   5   3  12     1893.70     1961.72     38.24 o 
   6   3  12        4.17       11.76      9.51 o 
 -12   4  12      260.56      257.67     13.46 o 
 -11   4  12       24.83       25.29      6.55 o 
 -10   4  12       24.53       30.66      6.45 o 
  -9   4  12     1301.29     1322.70     28.06 o 
  -8   4  12     2710.32     2619.62     45.16 o 
  -7   4  12       78.31       47.97     21.01 o 
  -6   4  12      985.89      952.74     21.29 o 
  -5   4  12       80.93       82.94      6.96 o 
  -4   4  12     2243.02     2178.18     37.23 o 
  -3   4  12      230.28      254.64     10.93 o 
  -2   4  12      543.06      449.37     13.60 o 
  -1   4  12      889.47      832.39     18.58 o 
   0   4  12       28.38       27.20      7.46 o 
   1   4  12      566.26      558.78     22.65 o 
   2   4  12     3516.37     3297.13     77.09 o 
   3   4  12      759.75      765.73     27.86 o 
   4   4  12      132.02      106.08     11.96 o 
   5   4  12        0.67      -11.20      7.46 o 
 -12   5  12       32.67       30.45      7.17 o 
 -11   5  12     1294.94     1249.86     33.05 o 
 -10   5  12      685.01      647.62     18.75 o 
  -9   5  12      748.79      764.29     19.93 o 
  -8   5  12     1229.28      547.54     21.93 o 
  -7   5  12      171.21      167.96     10.00 o 
  -6   5  12     3209.50     3235.70     52.45 o 
  -5   5  12       23.67        8.82      4.82 o 
  -4   5  12      414.89      389.33     10.47 o 
  -3   5  12      412.32      400.56     17.59 o 
  -2   5  12       21.63       26.52      5.07 o 
  -1   5  12      529.76      512.01     21.88 o 
   0   5  12     3041.39     2973.21     71.06 o 
   1   5  12       57.91       54.14      9.41 o 
   2   5  12     2376.44     2237.54     57.51 o 
   3   5  12       42.16       47.29      9.36 o 
   4   5  12      171.38      170.80     16.36 o 
 -12   6  12      694.35      709.64     21.00 o 
 -11   6  12      984.45      988.37     24.49 o 
 -10   6  12      363.55      375.83     14.43 o 
  -9   6  12       19.50       14.90      5.17 o 
  -8   6  12      493.96      476.37     18.48 o 
  -7   6  12     2394.93     2397.14     41.64 o 
  -6   6  12     1958.57     1881.45     34.16 o 
  -5   6  12     1064.79     1011.81     26.16 o 
  -4   6  12      469.39      436.71     11.24 o 
  -3   6  12     1774.08     1806.66     32.83 o 
  -2   6  12     1636.54     1723.39     47.09 o 
  -1   6  12      372.99      369.68     19.78 o 
   0   6  12      578.40      582.40     24.44 o 
   1   6  12      147.86      102.61     11.71 o 
   2   6  12      224.82      203.78     16.41 o 
   3   6  12     2163.92     2126.60     57.11 o 
 -12   7  12       54.20       57.88      8.06 o 
 -11   7  12      229.96      234.81     12.75 o 
 -10   7  12      714.08      621.79     71.14 o 
  -9   7  12     2178.69     2190.25     40.11 o 
  -8   7  12      331.43      327.03     15.54 o 
  -7   7  12      813.84      838.51     20.08 o 
  -6   7  12      545.49      573.60     19.09 o 
  -5   7  12      919.65      944.04     17.39 o 
  -4   7  12      609.01      598.30     13.25 o 
  -3   7  12     1252.37     1233.01     38.09 o 
  -2   7  12      460.35      402.29     21.06 o 
  -1   7  12     3151.42     3079.45     74.85 o 
   0   7  12        0.43        1.74      7.41 o 
   1   7  12     1887.08     1887.85     52.61 o 
   2   7  12      436.17      438.69     23.57 o 
   3   7  12      466.40      486.60     24.49 o 
 -11   8  12      404.86      361.28     48.29 o 
 -10   8  12      592.23      656.57     18.96 o 
  -9   8  12      158.07      209.20     16.46 o 
  -8   8  12       80.90       76.60      6.45 o 
  -7   8  12      317.52      339.62     11.60 o 
  -6   8  12      161.49      181.85     11.89 o 
  -5   8  12      466.49      479.13     22.80 o 
  -4   8  12     1376.50     1330.24     40.59 o 
  -3   8  12     1755.97     1744.14     49.03 o 
  -2   8  12       76.06       85.58     11.30 o 
  -1   8  12        1.74       -3.37      7.26 o 
   0   8  12     2552.75     2548.88     66.15 o 
   1   8  12      125.66      101.48     13.09 o 
   2   8  12      214.38      208.28     18.20 o 
 -11   9  12       40.94       36.09     10.48 o 
 -10   9  12      132.93      165.83     16.90 o 
  -9   9  12       36.98       27.27      5.63 o 
  -8   9  12      391.25      386.51     12.60 o 
  -7   9  12     1099.50     1202.68     21.34 o 
  -6   9  12      595.73      630.10     27.04 o 
  -5   9  12        5.84        6.85      7.92 o 
  -4   9  12       17.18       11.86      8.13 o 
  -3   9  12      293.72      284.91     19.12 o 
  -2   9  12     1928.83     1963.00     54.70 o 
  -1   9  12       99.34       87.63     12.42 o 
   0   9  12     1364.14     1333.26     43.15 o 
 -10  10  12      153.64      138.41      8.72 o 
  -9  10  12      959.52     1059.62     20.88 o 
  -8  10  12      586.20      637.47     15.40 o 
  -7  10  12      496.83      520.29     25.56 o 
  -6  10  12       51.47       23.01      9.56 o 
  -5  10  12     1276.66     1347.01     42.74 o 
  -4  10  12      169.24      185.48     17.54 o 
  -3  10  12     1379.73     1401.66     44.22 o 
  -2  10  12      411.92      394.11     23.01 o 
  -1  10  12      297.55      299.53     20.65 o 
  -9  11  12      277.42      274.54     21.73 o 
  -8  11  12      157.99      125.66     14.88 o 
  -7  11  12        0.12       -3.43      8.59 o 
  -6  11  12       92.03       86.55     13.04 o 
  -5  11  12     1962.88     2016.07     57.51 o 
  -4  11  12        3.63      -11.89      7.92 o 
  -3  11  12      229.52      244.99     19.48 o 
   0 -13  13       43.44       36.70      7.20 o 
   1 -13  13      549.21      602.43     18.47 o 
   2 -13  13      375.67      386.08     27.27 o 
   3 -13  13      302.78      329.70     19.32 o 
   4 -13  13      959.60     1001.36     34.36 o 
   5 -13  13       55.66       21.77     17.79 o 
  -2 -12  13      255.85      235.27     18.40 o 
  -1 -12  13        0.18       -6.70      8.64 o 
   0 -12  13        3.92       -1.88      5.27 o 
   1 -12  13      739.20      811.34     21.21 o 
   2 -12  13     2815.26     3007.35     52.13 o 
   3 -12  13      216.42      217.58     16.36 o 
   4 -12  13      331.50      362.90     15.46 o 
   5 -12  13        1.70       -8.10      9.76 o 
   6 -12  13       42.95       33.17      8.05 o 
  -4 -11  13      502.01      486.85     23.36 o 
  -3 -11  13      210.19      205.16     17.18 o 
  -2 -11  13      594.66      598.66     25.56 o 
  -1 -11  13      514.26      535.62     24.00 o 
   0 -11  13      885.89      909.18     21.87 o 
   1 -11  13      718.23      710.89     19.32 o 
   2 -11  13      157.02      153.07     14.54 o 
   3 -11  13      169.35      165.69     11.46 o 
   4 -11  13      474.11      485.75     16.93 o 
   5 -11  13      331.95      322.32     43.02 o 
   6 -11  13     1512.77     1624.40     35.09 o 
   7 -11  13      676.70      730.47     22.26 o 
  -5 -10  13       47.96       43.52      7.49 o 
  -4 -10  13       40.06       42.15      7.15 o 
  -3 -10  13      348.02      332.82     19.73 o 
  -2 -10  13      432.70      412.26     21.37 o 
  -1 -10  13      715.62      732.99     18.76 o 
   0 -10  13       56.72       51.55      6.99 o 
   1 -10  13     1289.31     1282.58     27.01 o 
   2 -10  13      106.58       91.78     11.19 o 
   3 -10  13     1286.08     1272.10     27.57 o 
   4 -10  13     1970.64     2031.33     39.06 o 
   5 -10  13      578.50      617.80     24.64 o 
   6 -10  13      756.28      751.89     21.60 o 
   7 -10  13      136.62      136.68     10.96 o 
  -6  -9  13      908.03      959.65     47.60 o 
  -5  -9  13        7.23        7.05      6.24 o 
  -4  -9  13      818.86      843.37     44.58 o 
  -3  -9  13      562.51      563.85     24.33 o 
  -2  -9  13      428.21      388.95     21.06 o 
  -1  -9  13     1242.31     1254.75     25.64 o 
   0  -9  13      207.29      196.20     10.87 o 
   1  -9  13      888.77      866.07     17.21 o 
   2  -9  13     1926.15     1921.97     29.49 o 
   3  -9  13      174.92      163.95     10.64 o 
   4  -9  13       51.68       56.12      7.34 o 
   5  -9  13       39.37       31.01      6.50 o 
   6  -9  13      371.08      353.02     14.93 o 
   7  -9  13     2274.22     2300.42     44.54 o 
   8  -9  13      550.41      554.71     19.10 o 
  -7  -8  13      121.23      112.91     11.45 o 
  -6  -8  13     1443.51     1509.79     42.79 o 
  -5  -8  13        6.82       -2.81      7.21 o 
  -4  -8  13      865.83      846.61     29.50 o 
  -3  -8  13       95.85       81.24     11.66 o 
  -2  -8  13      296.12      292.28     18.81 o 
  -1  -8  13     2799.02     2808.97     46.60 o 
   0  -8  13     4370.59     4416.65     67.54 o 
   1  -8  13       43.15       36.63      5.13 o 
   2  -8  13       25.43       30.38      5.02 o 
   3  -8  13      676.61      677.99     18.20 o 
   4  -8  13      377.99      352.23     13.53 o 
   5  -8  13      979.37     1010.05     23.97 o 
   6  -8  13     1667.29     1643.21     67.69 o 
   7  -8  13      147.07      129.34     10.44 o 
   8  -8  13       37.04       45.81     11.50 o 
  -8  -7  13        8.69       -2.61      7.67 o 
  -7  -7  13      456.35      471.72     21.68 o 
  -6  -7  13      489.64      467.48     21.63 o 
  -5  -7  13       43.17       38.75      9.51 o 
  -4  -7  13      208.74      184.81     15.54 o 
  -3  -7  13     2918.58     2993.81     71.01 o 
  -2  -7  13      540.49      503.62     23.06 o 
  -1  -7  13     1685.78     1730.72     46.57 o 
   0  -7  13      518.68      537.41     18.17 o 
   1  -7  13     1248.62     1304.25     21.54 o 
   2  -7  13      232.74      208.77      9.07 o 
   3  -7  13      958.53      925.85     21.47 o 
   4  -7  13      661.76      675.24     25.38 o 
   5  -7  13       23.24       32.54      6.20 o 
   6  -7  13       84.71       78.97      8.26 o 
   7  -7  13      121.43       99.82      9.87 o 
   8  -7  13      323.31      309.07     14.30 o 
  -8  -6  13      183.36      191.10     15.49 o 
  -7  -6  13      306.97      288.08     17.64 o 
  -6  -6  13       37.05       32.62      9.05 o 
  -5  -6  13      256.73      252.86     17.02 o 
  -4  -6  13     1403.74     1268.18     37.52 o 
  -3  -6  13     4731.83     4618.94    101.69 o 
  -2  -6  13        3.51        2.91      7.77 o 
  -1  -6  13      480.53      512.46     11.55 o 
   0  -6  13      115.22      106.65      6.22 o 
   1  -6  13     2480.36     2432.55     34.03 o 
   2  -6  13      511.58      537.39     12.63 o 
   3  -6  13      384.46      384.11     13.23 o 
   4  -6  13      315.72      313.10     12.44 o 
   5  -6  13      249.53      291.62     12.53 o 
   6  -6  13       42.90       42.05      9.36 o 
   7  -6  13     1365.70     1350.94     29.94 o 
   8  -6  13       15.83       11.87      6.16 o 
  -9  -5  13      124.96      104.29     11.96 o 
  -8  -5  13      150.16      159.10     14.47 o 
  -7  -5  13      370.40      384.91     19.73 o 
  -6  -5  13     2715.01     2598.83     63.24 o 
  -5  -5  13     1558.93     1454.83     41.15 o 
  -4  -5  13     5233.28     5135.34    111.09 o 
  -3  -5  13     1360.46     1342.56     38.55 o 
  -2  -5  13      162.03      156.29     13.70 o 
  -1  -5  13     2366.07     2373.52     32.47 o 
   0  -5  13      419.41      444.52     10.66 o 
   1  -5  13      229.66      268.16      8.81 o 
   2  -5  13      854.53      888.83     16.51 o 
   3  -5  13      405.74      393.59     13.18 o 
   4  -5  13      498.70      489.54     15.30 o 
   5  -5  13     2513.69     2482.99     50.74 o 
   6  -5  13       45.83       33.48      6.32 o 
   7  -5  13      894.04      925.64     23.59 o 
   8  -5  13        6.17        0.71      9.43 o 
  -9  -4  13        2.44        0.01      6.16 o 
  -8  -4  13      780.45      759.94     20.40 o 
  -7  -4  13     1527.83     1521.40     42.69 o 
  -6  -4  13     7531.22     7421.60    155.01 o 
  -5  -4  13      135.12      109.30     12.47 o 
  -4  -4  13     1000.86     1017.01     31.95 o 
  -3  -4  13       33.03       41.31      8.79 o 
  -2  -4  13     1193.62     1110.92     33.13 o 
  -1  -4  13      316.21      362.12     15.00 o 
   0  -4  13     1415.59     1364.86     21.12 o 
   1  -4  13       41.04       43.60      7.01 o 
   2  -4  13      171.95      174.06      7.96 o 
   3  -4  13     1922.32     1949.78     35.50 o 
   4  -4  13     3058.59     3067.58     52.03 o 
   5  -4  13      189.42      191.14     10.61 o 
   6  -4  13      151.74      155.76     10.36 o 
   7  -4  13      631.76      699.11     20.08 o 
   8  -4  13      249.40      260.49     19.50 o 
 -10  -3  13       52.63       42.62     14.52 o 
  -9  -3  13     1777.67     1752.92     57.23 o 
  -8  -3  13      218.39      209.68     11.86 o 
  -7  -3  13       68.12       63.27      7.57 o 
  -6  -3  13      501.49      491.76     21.73 o 
  -5  -3  13     1004.05      926.47     30.21 o 
  -4  -3  13     1403.04     1438.32     39.88 o 
  -3  -3  13      345.82      342.27     18.05 o 
  -2  -3  13      122.22      143.50     13.65 o 
  -1  -3  13     1488.20     1531.49     22.54 o 
   0  -3  13        9.55       18.70      4.22 o 
   1  -3  13     1376.59     1358.92     18.15 o 
   2  -3  13     2212.38     2209.08     31.45 o 
   3  -3  13        6.34        3.45      3.89 o 
   4  -3  13     1110.04     1101.87     24.14 o 
   5  -3  13        0.72       -1.47      4.50 o 
   6  -3  13      383.84      408.07     14.81 o 
   7  -3  13     1414.16     1489.89     32.11 o 
 -10  -2  13        2.79       -2.21      5.23 o 
  -9  -2  13      936.31      876.01     22.20 o 
  -8  -2  13      531.63      527.54     21.65 o 
  -7  -2  13        1.44        7.06      5.36 o 
  -6  -2  13     1987.50     2032.86     37.35 o 
  -5  -2  13     2001.45     1940.51     49.49 o 
  -4  -2  13       15.87       18.20      7.46 o 
  -3  -2  13      149.71      147.80     13.39 o 
  -2  -2  13     1155.35     1048.55     31.95 o 
  -1  -2  13      166.89      167.68      7.26 o 
   0  -2  13     1731.03     1651.98     20.82 o 
   1  -2  13     1931.33     1867.72     23.24 o 
   2  -2  13     1329.30     1264.76     20.59 o 
   3  -2  13      135.26      119.81      6.94 o 
   4  -2  13      177.64      162.71      8.23 o 
   5  -2  13     5121.97     5246.43    115.85 o 
   6  -2  13      502.94      533.71     17.01 o 
   7  -2  13      776.75      788.57     21.87 o 
 -11  -1  13      352.53      345.37     14.64 o 
 -10  -1  13       83.72       90.47      8.63 o 
  -9  -1  13      890.01      909.40     22.74 o 
  -8  -1  13     1388.53     1364.67     28.80 o 
  -7  -1  13      925.84      901.75     23.34 o 
  -6  -1  13     1198.55     1176.66     25.26 o 
  -5  -1  13      555.20      516.68     15.38 o 
  -4  -1  13       14.34       17.74      7.31 o 
  -3  -1  13       90.84       81.70     10.48 o 
  -2  -1  13     3025.57     2955.98     68.15 o 
  -1  -1  13     3725.15     3763.03     52.38 o 
   0  -1  13     1274.32     1300.53     17.53 o 
   1  -1  13     4329.64     4377.98     47.73 o 
   2  -1  13       31.55       23.13      3.45 o 
   3  -1  13     2672.92     2745.89     37.94 o 
   4  -1  13      248.64      231.26      9.14 o 
   5  -1  13      480.51      483.63     22.03 o 
   6  -1  13      273.81      290.69     19.48 o 
   7  -1  13      383.39      453.21     24.64 o 
 -11   0  13       55.57       54.08      9.59 o 
 -10   0  13      135.37      116.54      9.63 o 
  -9   0  13     1332.72     1281.24     28.02 o 
  -8   0  13     1519.60     1461.97     30.06 o 
  -7   0  13       43.86       47.66      6.81 o 
  -6   0  13      669.64      637.90     17.44 o 
  -5   0  13      159.39      158.77      9.92 o 
  -4   0  13       81.74       78.78      9.97 o 
  -3   0  13     3653.53     3420.19     77.04 o 
  -2   0  13     2319.08     2344.18     56.08 o 
  -1   0  13     1132.16     1121.85     18.45 o 
   0   0  13      579.38      577.84     12.42 o 
   1   0  13       96.48       97.91      5.83 o 
   2   0  13     1240.17     1280.65     20.74 o 
   3   0  13        7.76        9.15      4.14 o 
   4   0  13     2164.20     2241.88     59.66 o 
   6   0  13      762.33      831.84     32.62 o 
 -11   1  13     1531.14     1522.11     32.48 o 
 -10   1  13     1300.64     1248.52     31.31 o 
  -9   1  13     2004.66     2023.15     38.31 o 
  -8   1  13      170.86      162.60     10.51 o 
  -7   1  13      167.92      146.60      9.96 o 
  -6   1  13      224.39      204.34     10.72 o 
  -5   1  13     3163.66     3116.13     51.29 o 
  -4   1  13      102.80       89.88     10.48 o 
  -3   1  13       10.13       -0.56      6.80 o 
  -2   1  13      146.00      118.08      7.95 o 
  -1   1  13     1458.57     1396.50     22.43 o 
   0   1  13     3058.80     3173.06     41.84 o 
   1   1  13      658.33      669.51     13.63 o 
   2   1  13      864.66      912.29     16.64 o 
   3   1  13       26.68       25.17      5.40 o 
   4   1  13        9.42       16.31      8.38 o 
   6   1  13       48.66       63.65     11.81 o 
 -11   2  13     1123.44     1127.10     34.76 o 
 -10   2  13       45.70       52.80      7.66 o 
  -9   2  13      396.45      375.62     14.32 o 
  -8   2  13     2582.30     2506.34     44.46 o 
  -7   2  13     2922.98     2976.51     50.25 o 
  -6   2  13      153.47      135.36      9.75 o 
  -5   2  13      540.27      601.22     23.16 o 
  -4   2  13      804.86      750.73     18.38 o 
  -3   2  13      349.19      295.50     16.36 o 
  -2   2  13     2625.22     2677.94     44.47 o 
  -1   2  13     2990.74     2910.26     43.01 o 
   0   2  13       54.83       49.52      4.77 o 
   1   2  13      189.31      199.78      8.14 o 
   2   2  13     1027.46     1025.65     22.73 o 
   3   2  13     1863.70     1925.45     36.20 o 
   4   2  13       18.04        9.99      5.39 o 
   5   2  13     2066.83     1232.19     40.03 o 
 -12   3  13      363.42      371.53     15.85 o 
 -11   3  13       43.35       32.21      7.08 o 
 -10   3  13     1056.57     1028.79     24.93 o 
  -9   3  13      336.89      322.96     15.80 o 
  -8   3  13     2295.88     2287.38     41.36 o 
  -7   3  13      230.28      231.11     11.86 o 
  -6   3  13     1506.44     1488.22     41.00 o 
  -5   3  13      187.47      189.68     10.25 o 
  -4   3  13     3002.86     2935.54     48.24 o 
  -3   3  13     2378.22     2430.77     41.42 o 
  -2   3  13      461.56      426.69     13.69 o 
  -1   3  13       62.20       58.81      9.84 o 
   0   3  13        2.51        5.92      5.85 o 
   1   3  13      444.67      450.61     20.09 o 
   2   3  13     1358.35     1345.17     38.75 o 
   3   3  13     1865.33     1898.29     36.38 o 
   4   3  13      572.28      609.19     20.12 o 
   5   3  13      398.25      342.33     20.71 o 
 -12   4  13      209.86      197.38     12.83 o 
 -11   4  13      601.78      564.72     18.51 o 
 -10   4  13     1119.76     1157.52     26.77 o 
  -9   4  13       55.56       53.25      7.32 o 
  -8   4  13      830.80      858.74     31.19 o 
  -7   4  13        1.13       -5.27      3.89 o 
  -6   4  13     1000.79     1004.01     30.24 o 
  -5   4  13     3128.05     3178.31     52.48 o 
  -4   4  13     1000.14      965.88     17.64 o 
  -3   4  13      515.89      522.03     15.01 o 
  -2   4  13      558.92      529.62     15.02 o 
  -1   4  13       27.62       24.69      7.82 o 
   0   4  13     1292.78     1319.30     38.50 o 
   1   4  13       19.71       26.28      7.98 o 
   2   4  13     1038.37     1015.68     32.87 o 
   3   4  13        0.27       -9.66      6.44 o 
   4   4  13      535.34      505.92     23.52 o 
 -12   5  13       18.14       12.02      6.89 o 
 -11   5  13      444.38      445.41     16.65 o 
 -10   5  13       84.26       79.13      8.53 o 
  -9   5  13        3.60        6.01      5.47 o 
  -8   5  13      999.91     1036.49     33.64 o 
  -7   5  13     1441.95     1480.45     29.66 o 
  -6   5  13      241.97      231.56     11.33 o 
  -5   5  13     2511.73     2424.50     34.37 o 
  -4   5  13      160.56      154.33      9.39 o 
  -3   5  13      188.00      197.39     10.50 o 
  -2   5  13     1383.47     1345.73     39.31 o 
  -1   5  13      400.30      365.43     19.38 o 
   0   5  13      508.52      505.97     22.55 o 
   1   5  13       34.83       30.11      8.54 o 
   2   5  13        4.77       -2.81      7.16 o 
   3   5  13     1164.80     1172.99     37.83 o 
 -11   6  13      165.56      166.02     21.22 o 
 -10   6  13      257.76      246.43     12.83 o 
  -9   6  13      153.17      136.50     14.01 o 
  -8   6  13     1139.64     1104.38     33.92 o 
  -7   6  13      494.32      462.19     15.00 o 
  -6   6  13      128.86      117.62      9.29 o 
  -5   6  13       22.35       23.99      4.75 o 
  -4   6  13     1851.91     1879.55     28.12 o 
  -3   6  13     2796.41     2743.31     67.94 o 
  -2   6  13      128.57      108.23     12.12 o 
  -1   6  13     1183.28     1108.57     35.89 o 
   0   6  13      120.48      108.84     12.37 o 
   1   6  13      469.62      456.02     22.70 o 
   2   6  13      103.43       86.50     12.22 o 
   3   6  13     1595.11     1608.77     47.65 o 
 -11   7  13      346.39      343.18     15.12 o 
 -10   7  13     1008.02      984.90     34.05 o 
  -9   7  13        5.83        8.39      5.82 o 
  -8   7  13     1412.37     1464.82     47.65 o 
  -7   7  13        6.25        6.49      4.45 o 
  -6   7  13     1317.47     1320.23     22.54 o 
  -5   7  13      925.33      891.79     17.33 o 
  -4   7  13       68.86       54.14     10.43 o 
  -3   7  13      883.09      851.42     30.93 o 
  -2   7  13      529.52      525.76     23.98 o 
  -1   7  13       20.21       11.86      8.38 o 
   0   7  13     1707.43     1695.83     49.13 o 
   1   7  13      930.54      948.40     34.36 o 
   2   7  13      484.96      463.69     24.39 o 
 -11   8  13     1225.05     1347.47     42.64 o 
 -10   8  13      330.31      330.63     14.43 o 
  -9   8  13      182.38      175.96     11.39 o 
  -8   8  13       45.87       32.79      5.98 o 
  -7   8  13      484.20      469.31     19.37 o 
  -6   8  13      522.46      520.33     13.25 o 
  -5   8  13      100.58       85.33     11.76 o 
  -4   8  13      129.71      111.91     12.63 o 
  -3   8  13       29.86       30.21      9.46 o 
  -2   8  13     1879.53     1996.03     55.16 o 
  -1   8  13      560.20      548.20     26.12 o 
   0   8  13     1384.42     1359.90     43.15 o 
 -10   9  13      143.76      118.13      8.53 o 
  -9   9  13     1490.03     1544.88     26.68 o 
  -8   9  13      914.81      987.32     19.74 o 
  -7   9  13      691.59      777.44     20.94 o 
  -6   9  13      121.41       99.33     12.83 o 
  -5   9  13        9.87        3.99      8.44 o 
  -4   9  13     1947.38     2047.15     56.75 o 
  -3   9  13      355.44      331.95     21.47 o 
  -2   9  13       96.68       71.06     12.27 o 
  -1   9  13       30.50       19.02     10.07 o 
  -9  10  13     1513.49     1676.00     28.39 o 
  -8  10  13      592.98      605.20     28.88 o 
  -7  10  13       58.92       26.07     10.48 o 
  -6  10  13      668.11      677.24     29.60 o 
  -5  10  13      405.32      459.71     25.05 o 
  -4  10  13       35.40       23.31     10.58 o 
  -3  10  13      920.74      949.88     35.38 o 
  -6  11  13      303.24      318.55     22.09 o 
  -1 -12  14       78.29       65.13     13.09 o 
   0 -12  14      422.21      410.17     23.47 o 
   1 -12  14      577.15      622.11     18.71 o 
   2 -12  14      839.59      854.75     22.50 o 
   3 -12  14      285.46      294.30     14.00 o 
   4 -12  14        7.08        4.11      6.30 o 
  -3 -11  14        0.88      -10.33      8.38 o 
  -2 -11  14      486.62      518.04     24.69 o 
  -1 -11  14     1100.86     1181.83     39.01 o 
   0 -11  14       16.21       10.83      6.05 o 
   1 -11  14      595.18      619.85     18.46 o 
   2 -11  14      195.45      202.95     12.11 o 
   3 -11  14      291.80      295.99     11.59 o 
   4 -11  14      220.76      209.27     12.84 o 
   5 -11  14      340.53      350.32     15.45 o 
  -4 -10  14      718.14      805.71     30.11 o 
  -3 -10  14      189.03      203.27     17.13 o 
  -2 -10  14      248.72      209.35     17.89 o 
  -1 -10  14      704.56      712.16     29.04 o 
   0 -10  14      315.52      343.83     13.76 o 
   1 -10  14        8.12        6.25      9.94 o 
   2 -10  14     2923.19     3172.79     44.65 o 
   3 -10  14      237.57      257.85     12.90 o 
   4 -10  14      692.39      695.76     20.15 o 
   5 -10  14      414.44      474.77     17.32 o 
   6 -10  14      174.40      155.67     15.85 o 
  -5  -9  14      850.47      880.12     22.99 o 
  -4  -9  14      227.25      227.60     17.28 o 
  -3  -9  14      152.63      147.29     14.72 o 
  -2  -9  14       86.34       84.41     12.63 o 
  -1  -9  14      398.33      401.63     22.09 o 
   0  -9  14     4863.55     5228.92    122.83 o 
   1  -9  14      724.39      788.46     16.65 o 
   2  -9  14      588.73      559.12     14.14 o 
   3  -9  14       10.69        1.87      5.66 o 
   4  -9  14      113.79      110.52     15.62 o 
   5  -9  14      798.94      837.76     22.60 o 
   6  -9  14      565.09      579.44     25.92 o 
  -6  -8  14      279.21      268.45     18.46 o 
  -5  -8  14      131.33      116.05     13.14 o 
  -4  -8  14     1628.68     1588.73     45.09 o 
  -3  -8  14     1528.58     1536.78     44.22 o 
  -2  -8  14      715.48      671.05     27.25 o 
  -1  -8  14     2287.34     2288.71     59.10 o 
   0  -8  14       30.81       29.19      5.12 o 
   1  -8  14      139.93      134.57      7.72 o 
   2  -8  14        1.71       -6.35      4.23 o 
   3  -8  14     1659.66     1678.63     33.30 o 
   4  -8  14     1208.42     1198.64     26.82 o 
   5  -8  14     2024.00     2187.31     41.78 o 
   6  -8  14     1383.29     1515.11     45.19 o 
   7  -8  14        0.74       -8.45      5.90 o 
  -7  -7  14      185.16      189.06     16.62 o 
  -6  -7  14       28.35       37.37      9.41 o 
  -5  -7  14       51.93       43.25     10.12 o 
  -4  -7  14       97.95       78.48     11.50 o 
  -3  -7  14     2932.71     2829.35     68.97 o 
  -2  -7  14       62.26       40.44     10.17 o 
  -1  -7  14     1604.42     1575.08     44.73 o 
   0  -7  14       21.96       13.57     11.09 o 
   1  -7  14      263.85      268.58      9.69 o 
   2  -7  14     1543.05     1483.09     24.25 o 
   3  -7  14      927.73      920.53     21.90 o 
   4  -7  14      276.90      303.84     12.99 o 
   5  -7  14       81.31       96.06      9.05 o 
   6  -7  14       70.18       71.42     11.09 o 
   7  -7  14      821.38      857.37     23.29 o 
  -8  -6  14       60.45       69.27     11.30 o 
  -7  -6  14       11.90       15.34      8.13 o 
  -6  -6  14      961.73      931.94     31.70 o 
  -5  -6  14      650.86      633.37     25.66 o 
  -4  -6  14      763.54      723.81     27.56 o 
  -3  -6  14     1436.16     1366.44     40.39 o 
  -2  -6  14      677.59      666.35     25.92 o 
  -1  -6  14       89.27       77.71     11.61 o 
   0  -6  14     3339.31     3350.21     57.60 o 
   1  -6  14        4.36       -0.65      4.26 o 
   2  -6  14       17.39       27.64      4.97 o 
   3  -6  14        4.95        4.13      4.19 o 
   4  -6  14      515.57      502.81     15.86 o 
   5  -6  14     1526.19     1428.96     30.29 o 
   6  -6  14      755.38      720.08     27.91 o 
   7  -6  14      517.36      517.94     17.64 o 
  -8  -5  14       87.83       92.23     11.81 o 
  -7  -5  14      160.62      113.70     12.78 o 
  -6  -5  14     2403.89     2408.75     60.48 o 
  -5  -5  14      115.75      102.76     12.53 o 
  -4  -5  14     1248.65     1226.87     37.27 o 
  -3  -5  14     1677.41     1637.24     45.19 o 
  -2  -5  14     1297.69     1299.82     38.29 o 
  -1  -5  14      664.69      653.67     25.87 o 
   0  -5  14     1085.86     1078.08     20.24 o 
   1  -5  14      190.85      215.02      8.37 o 
   2  -5  14      301.97      342.37     10.22 o 
   3  -5  14      793.25      728.30     15.39 o 
   4  -5  14     2046.69     2088.52     38.70 o 
   5  -5  14       21.65       22.37      6.11 o 
   6  -5  14        1.82       -4.75      6.80 o 
   7  -5  14      139.18      149.91     13.73 o 
  -9  -4  14      340.30      316.51     18.81 o 
  -8  -4  14      470.39      480.10     22.55 o 
  -7  -4  14      265.39      275.46     17.94 o 
  -6  -4  14      454.18      419.52     20.96 o 
  -5  -4  14      638.88      577.80     24.18 o 
  -4  -4  14      327.15      318.55     18.30 o 
  -3  -4  14     4432.09     4348.34     96.73 o 
  -2  -4  14      247.56      239.41     16.26 o 
  -1  -4  14     1376.43     1440.57     41.10 o 
   0  -4  14     1312.28     1351.44     21.44 o 
   1  -4  14      232.80      253.73      8.82 o 
   2  -4  14     1807.38     1841.63     27.76 o 
   3  -4  14      165.59      199.30      8.82 o 
   4  -4  14       41.03       41.50      5.43 o 
   5  -4  14       35.32       28.56      9.43 o 
   6  -4  14        1.23       -4.75      6.54 o 
   7  -4  14      287.02      295.28     13.83 o 
  -9  -3  14       54.76       55.82      8.04 o 
  -8  -3  14        6.01       -3.57      5.72 o 
  -7  -3  14      455.71      493.86     22.44 o 
  -6  -3  14      651.74      673.51     26.18 o 
  -5  -3  14     1246.10     1193.74     36.30 o 
  -4  -3  14      400.24      371.62     19.43 o 
  -3  -3  14     1801.68     1774.66     47.19 o 
  -2  -3  14        5.07       11.35      7.72 o 
  -1  -3  14      513.11      515.69     21.98 o 
   0  -3  14     1958.58     1977.73     24.40 o 
   1  -3  14      907.89      966.34     17.27 o 
   2  -3  14      628.04      654.24     13.98 o 
   3  -3  14     1890.18     1880.95     28.62 o 
   4  -3  14      124.65      121.16      7.38 o 
   5  -3  14      355.83      392.56     14.41 o 
   6  -3  14      458.37      274.48     16.41 o 
 -10  -2  14      112.11      108.24      9.75 o 
  -9  -2  14      174.75      192.33     11.79 o 
  -8  -2  14      506.97      471.91     19.09 o 
  -7  -2  14      349.10      341.20     14.11 o 
  -6  -2  14     2715.23     2668.41     65.18 o 
  -5  -2  14      195.51      176.74     14.83 o 
  -4  -2  14       58.67       48.62      9.41 o 
  -3  -2  14       36.96       33.59      8.69 o 
  -2  -2  14     1567.29     1507.85     41.51 o 
  -1  -2  14      782.79      789.76     27.35 o 
   0  -2  14     1380.28     1484.06     19.64 o 
   1  -2  14     1360.48     1396.06     18.94 o 
   2  -2  14        0.27        2.15      3.71 o 
   3  -2  14     1276.80     1359.72     22.60 o 
   4  -2  14     1479.70     1546.82     25.28 o 
   5  -2  14     1107.87     1119.91     20.73 o 
   6  -2  14       81.35       70.86      7.81 o 
 -10  -1  14      143.57      149.31     11.10 o 
  -9  -1  14     1396.18     1352.44     29.90 o 
  -8  -1  14     3936.11     3846.62     63.58 o 
  -7  -1  14      129.87      102.26     10.22 o 
  -6  -1  14      619.63      612.21     22.03 o 
  -5  -1  14       15.33       14.52      8.08 o 
  -4  -1  14      283.46      268.35     16.36 o 
  -3  -1  14      384.93      404.03     19.73 o 
  -2  -1  14      801.65      776.98     27.20 o 
  -1  -1  14       30.80       23.11      5.42 o 
   0  -1  14      280.82      304.68      7.98 o 
   1  -1  14     4358.45     4413.04     48.46 o 
   2  -1  14     2843.72     2884.31     39.44 o 
   3  -1  14      506.67      498.31     12.44 o 
   4  -1  14     1229.93     1209.84     21.36 o 
   5  -1  14     1186.94     1258.77     40.64 o 
   6  -1  14       40.75       57.00     11.45 o 
 -11   0  14      684.88      701.85     21.13 o 
 -10   0  14      254.89      272.27     13.65 o 
  -9   0  14     1422.93     1357.97     29.99 o 
  -8   0  14      778.79      804.31     22.14 o 
  -7   0  14      117.50      110.46      8.96 o 
  -6   0  14      163.02      156.88     15.62 o 
  -5   0  14     2633.90     2490.55     61.14 o 
  -4   0  14      346.53      358.89     18.76 o 
  -3   0  14      593.85      541.76     22.19 o 
  -2   0  14       55.49       66.82      9.71 o 
  -1   0  14     1577.29     1602.81     24.27 o 
   0   0  14      612.92      651.58     13.57 o 
   1   0  14      501.83      490.74     18.93 o 
   2   0  14      367.39      369.35     10.64 o 
   3   0  14      179.20      187.11     15.08 o 
   4   0  14       23.20       31.85      9.30 o 
   5   0  14     1507.54     1588.16     48.11 o 
 -11   1  14     1455.84     1485.77     32.77 o 
 -10   1  14       29.57       27.52      6.99 o 
  -9   1  14      264.77      274.98     13.17 o 
  -8   1  14      205.32      198.40     11.54 o 
  -7   1  14     2807.02     2618.66     46.07 o 
  -6   1  14     1904.93     1858.42     35.09 o 
  -5   1  14     1407.36     1314.28     27.28 o 
  -4   1  14      291.06      270.70     16.77 o 
  -3   1  14      250.21      233.48     15.75 o 
  -2   1  14     2528.79     2555.77     43.25 o 
  -1   1  14      541.46      554.44     12.34 o 
   0   1  14      296.02      270.53      9.19 o 
   1   1  14      160.12      155.63      7.81 o 
   2   1  14        1.67        5.40      4.63 o 
   3   1  14     1168.17     1214.86     38.14 o 
   4   1  14      991.71     1079.02     36.66 o 
   5   1  14      416.32      403.06     22.49 o 
 -11   2  14      769.51      858.43     23.42 o 
 -10   2  14      551.41      542.79     18.58 o 
  -9   2  14     1368.22     1311.01     41.13 o 
  -8   2  14     1461.86     1474.16     30.79 o 
  -7   2  14        1.56        4.29      5.68 o 
  -6   2  14     1319.00     1302.97     27.61 o 
  -5   2  14       74.26       74.63      7.78 o 
  -4   2  14     1588.86     1567.00     42.54 o 
  -3   2  14     1066.75     1003.10     22.37 o 
  -2   2  14     3046.52     3029.63     49.87 o 
  -1   2  14     1032.93     1100.23     18.78 o 
   0   2  14      236.34      223.48     13.49 o 
   1   2  14      430.04      490.53     14.77 o 
   2   2  14      289.01      355.84     20.07 o 
   3   2  14      157.03      138.48     21.42 o 
   4   2  14       69.93       61.40     11.45 o 
 -11   3  14      417.95      405.30     16.33 o 
 -10   3  14      921.05      941.39     24.09 o 
  -9   3  14      345.91      330.90     14.13 o 
  -8   3  14      470.37      456.74     15.59 o 
  -7   3  14       79.28       69.52      7.77 o 
  -6   3  14      510.65      440.94     15.00 o 
  -5   3  14     3261.00     3215.21     65.75 o 
  -4   3  14     1936.98     1956.46     50.00 o 
  -3   3  14      269.02      284.99     20.96 o 
  -2   3  14      443.84      469.02     14.63 o 
  -1   3  14        6.53        6.39      3.89 o 
   0   3  14      542.17      529.90     36.99 o 
   1   3  14      503.82      512.17     15.63 o 
   2   3  14      735.36      743.58     19.61 o 
   3   3  14      649.31      680.92     19.32 o 
   4   3  14      121.72      115.95     14.26 o 
 -11   4  14      489.57      455.87     17.09 o 
 -10   4  14       66.71       68.69      8.25 o 
  -9   4  14      580.66      642.63     19.05 o 
  -8   4  14       16.51       15.55      6.06 o 
  -7   4  14     3715.28     3800.51     62.10 o 
  -6   4  14      110.73      103.10      8.68 o 
  -5   4  14      131.90      113.73     11.35 o 
  -4   4  14       78.30       61.23      7.03 o 
  -3   4  14        0.68        1.09      6.75 o 
  -2   4  14     1456.01     1445.24     28.40 o 
  -1   4  14     1179.97     1157.80     35.94 o 
   0   4  14      883.42      918.49     31.29 o 
   1   4  14      849.89      862.92     30.27 o 
   2   4  14      158.03      152.30     14.72 o 
   3   4  14     2214.32     2395.41     44.86 o 
 -11   5  14       79.82       69.25      8.60 o 
 -10   5  14      485.64      496.50     17.38 o 
  -9   5  14      100.64      103.22      9.37 o 
  -8   5  14      904.57      859.82     21.95 o 
  -7   5  14     1053.95     1044.32     24.09 o 
  -6   5  14       74.45       56.19      7.14 o 
  -5   5  14      208.59      206.92     13.99 o 
  -4   5  14      930.49      942.57     22.04 o 
  -3   5  14      659.17      630.97     17.47 o 
  -2   5  14     1528.41     1536.94     44.07 o 
  -1   5  14      262.59      248.87     17.18 o 
   0   5  14       24.51       29.45      9.00 o 
   1   5  14      850.42      840.02     30.83 o 
   2   5  14      227.94      186.30     16.82 o 
 -11   6  14       43.58       42.67      7.97 o 
 -10   6  14     2367.58     2494.15     46.23 o 
  -9   6  14       29.63       28.19      6.87 o 
  -8   6  14      620.37      630.34     18.51 o 
  -7   6  14      441.47      423.12     14.93 o 
  -6   6  14      218.14      200.39      9.32 o 
  -5   6  14     1423.71     1501.90     24.70 o 
  -4   6  14      572.91      541.68     17.54 o 
  -3   6  14        7.19      -10.97      7.31 o 
  -2   6  14     1225.22     1143.64     36.96 o 
  -1   6  14       22.48       15.75      8.38 o 
   0   6  14      992.68     1022.68     35.12 o 
   1   6  14      606.10      598.30     26.48 o 
 -10   7  14      667.57      712.79     20.98 o 
  -9   7  14       24.02       25.73      6.94 o 
  -8   7  14      191.64      189.03     11.80 o 
  -7   7  14     2972.37     3068.18     43.08 o 
  -6   7  14        5.26        1.80      6.01 o 
  -5   7  14      554.78      540.38     24.95 o 
  -4   7  14      657.88      650.86     27.35 o 
  -3   7  14       47.89       49.44     10.33 o 
  -2   7  14      656.95      684.09     28.32 o 
  -1   7  14      147.54      116.77     13.45 o 
   0   7  14     1865.97     1970.06     55.21 o 
 -10   8  14       27.40       17.78      7.01 o 
  -9   8  14     1766.75     1860.57     30.57 o 
  -8   8  14      873.47      926.44     19.36 o 
  -7   8  14      607.27      637.32     15.48 o 
  -6   8  14        3.69      -11.50      7.67 o 
  -5   8  14      217.40      243.96     18.92 o 
  -4   8  14     1356.87     1393.13     43.56 o 
  -3   8  14     1822.23     1888.72     53.68 o 
  -2   8  14     1055.82     1083.31     37.63 o 
  -1   8  14       17.51        9.87      9.25 o 
  -9   9  14      125.92      106.97      8.10 o 
  -8   9  14     1008.06     1039.31     20.86 o 
  -7   9  14       94.09       83.08     13.04 o 
  -6   9  14     1198.21     1247.73     41.67 o 
  -5   9  14     1379.91     1428.04     45.19 o 
  -4   9  14      492.41      490.07     25.26 o 
  -3   9  14      927.34      923.25     34.87 o 
  -1 -11  15       31.27       25.77     11.20 o 
   0 -11  15      196.79      193.25     18.66 o 
   1 -11  15        8.34        8.03      6.75 o 
   2 -11  15     1475.05     1624.87     34.92 o 
   3 -11  15      188.43      178.59     10.00 o 
   4 -11  15      410.50      433.15     16.83 o 
  -3 -10  15       92.94       72.14     12.58 o 
  -2 -10  15      106.57      101.28     13.75 o 
  -1 -10  15       86.56       76.23     13.09 o 
   0 -10  15      701.48      691.50     29.50 o 
   1 -10  15       81.12       83.70      8.32 o 
   2 -10  15      241.79      258.16     10.93 o 
   3 -10  15       17.45       18.12      5.68 o 
   4 -10  15      151.41      181.00     12.19 o 
   5 -10  15      810.16      814.04     23.12 o 
  -4  -9  15      383.73      356.08     21.01 o 
  -3  -9  15      314.33      345.60     20.96 o 
  -2  -9  15      326.36      307.05     20.19 o 
  -1  -9  15     2743.85     2800.87     70.65 o 
   0  -9  15       94.90       69.89     12.78 o 
   1  -9  15       35.02       39.79      5.62 o 
   2  -9  15       87.19       83.92      7.44 o 
   3  -9  15      730.29      732.24     16.90 o 
   4  -9  15      157.19      132.37     10.13 o 
   5  -9  15      323.08      332.21     14.70 o 
  -5  -8  15      120.10      117.33     13.80 o 
  -4  -8  15      255.27      276.48     19.02 o 
  -3  -8  15     1470.38     1482.80     44.12 o 
  -2  -8  15       69.02       65.59     12.01 o 
  -1  -8  15     1050.81     1083.01     36.50 o 
   0  -8  15       43.08       32.36     10.33 o 
   1  -8  15       54.65       59.11      5.96 o 
   2  -8  15      281.72      273.64     10.46 o 
   3  -8  15      993.13     1021.58     20.06 o 
   4  -8  15       37.96       55.86      9.13 o 
   5  -8  15      521.09      568.83     18.31 o 
   6  -8  15      715.34      760.45     32.77 o 
  -6  -7  15      208.94      226.33     17.64 o 
  -5  -7  15     1354.61     1304.53     40.34 o 
  -4  -7  15      559.24      572.02     25.36 o 
  -3  -7  15        2.84       -0.46      8.95 o 
  -2  -7  15       98.03       74.95     12.27 o 
  -1  -7  15      193.73      188.08     17.43 o 
   0  -7  15     2635.06     2678.89     66.97 o 
   1  -7  15     1523.07     1607.09     26.01 o 
   2  -7  15     1480.42     1510.93     30.32 o 
   3  -7  15      378.46      389.60     12.11 o 
   4  -7  15      116.93      168.91     10.86 o 
   5  -7  15      152.39      162.26     15.72 o 
   6  -7  15      481.26      507.91     17.38 o 
  -7  -6  15     1613.61     1602.53     46.68 o 
  -6  -6  15     1150.11     1115.93     36.50 o 
  -5  -6  15       10.90       15.08      9.25 o 
  -4  -6  15      614.04      582.71     25.10 o 
  -3  -6  15      195.21      178.37     16.62 o 
  -2  -6  15     4027.03     3961.74     91.05 o 
  -1  -6  15     1476.85     1487.91     43.56 o 
   0  -6  15     1013.14      991.96     33.54 o 
   1  -6  15      263.91      252.42     13.19 o 
   2  -6  15     1035.36     1020.50     19.18 o 
   3  -6  15      935.71      922.13     18.41 o 
   4  -6  15      458.10      481.30     13.25 o 
   5  -6  15      712.71      749.21     20.48 o 
   6  -6  15      862.88      961.84     24.28 o 
  -8  -5  15      566.29      591.40     26.28 o 
  -7  -5  15      358.28      354.03     20.76 o 
  -6  -5  15      667.35      654.13     26.69 o 
  -5  -5  15       14.33       14.06      8.69 o 
  -4  -5  15      326.20      277.45     18.30 o 
  -3  -5  15     2519.73     2475.06     62.32 o 
  -2  -5  15      138.45      107.16     12.73 o 
  -1  -5  15      282.08      301.48     19.27 o 
   0  -5  15      570.26      554.34     24.33 o 
   1  -5  15      330.01      333.10     10.38 o 
   2  -5  15      348.47      336.54     10.58 o 
   3  -5  15     2876.51     2983.89     41.92 o 
   4  -5  15      602.86      622.10     14.83 o 
   5  -5  15      281.17      316.88     16.10 o 
   6  -5  15        7.84       23.35     11.38 o 
  -8  -4  15        5.16       -3.07      8.03 o 
  -7  -4  15       97.43      111.96     13.39 o 
  -6  -4  15      118.44      116.00     13.04 o 
  -5  -4  15      874.53      883.06     31.08 o 
  -4  -4  15        6.20      -11.35      7.57 o 
  -3  -4  15      896.12      850.14     30.16 o 
  -2  -4  15      904.64      920.08     31.34 o 
  -1  -4  15      534.82      566.91     24.39 o 
   0  -4  15     1887.21     1862.29     49.90 o 
   1  -4  15     1455.78     1510.58     23.99 o 
   2  -4  15       24.87       21.35      4.42 o 
   3  -4  15      236.81      263.13     11.30 o 
   4  -4  15       15.96       14.77      6.32 o 
   5  -4  15      352.96      373.23     12.01 o 
   6  -4  15      234.70      221.99     12.08 o 
  -9  -3  15       75.23       73.62     11.55 o 
  -8  -3  15      570.88      570.18     25.20 o 
  -7  -3  15      469.07      439.92     22.29 o 
  -6  -3  15      391.76      435.17     21.52 o 
  -5  -3  15      569.35      548.35     23.82 o 
  -4  -3  15      693.38      702.85     26.79 o 
  -3  -3  15      346.00      379.29     20.14 o 
  -2  -3  15     1768.59     1754.78     47.75 o 
  -1  -3  15        2.27        5.47      7.77 o 
   0  -3  15     1635.52     1766.70     54.32 o 
   1  -3  15       87.77      155.32      9.14 o 
   2  -3  15       34.19       30.23      4.66 o 
   3  -3  15      338.67      312.23     23.73 o 
   4  -3  15     1862.07     1958.34     34.92 o 
   5  -3  15      930.25      984.30     19.53 o 
   6  -3  15      537.46      479.70     69.17 o 
  -9  -2  15       54.40       49.51      8.01 o 
  -8  -2  15     2134.33     2038.44     43.07 o 
  -7  -2  15      619.41      658.78     26.38 o 
  -6  -2  15      354.25      361.75     19.68 o 
  -5  -2  15      216.82      204.85     16.41 o 
  -4  -2  15      907.20      911.44     31.19 o 
  -3  -2  15     1164.63     1259.23     37.99 o 
  -2  -2  15     2216.14     2250.98     56.90 o 
  -1  -2  15      234.76      226.12     16.77 o 
   0  -2  15     2327.90     2479.17     34.72 o 
   1  -2  15      366.04      381.14     10.66 o 
   2  -2  15     1014.33     1032.78     22.28 o 
   3  -2  15     1016.70     1065.99     19.56 o 
   4  -2  15      270.83      290.01     10.50 o 
   5  -2  15        5.24       -4.01      5.08 o 
 -10  -1  15      952.93      978.65     25.52 o 
  -9  -1  15      655.37      668.57     20.81 o 
  -8  -1  15      167.43      146.13     11.11 o 
  -7  -1  15       77.76       85.81      8.92 o 
  -6  -1  15      196.44      196.11     15.90 o 
  -5  -1  15     3519.99     3332.92     78.37 o 
  -4  -1  15      127.46      121.06     12.99 o 
  -3  -1  15     2518.25     2392.60     59.56 o
[truncated: 24,702 more chars]
